# Supplementary material for: Timing the Landmark Events in the Evolution of Clear Cell Renal Cell Cancer: TRACERx Renal
Source: Cell. 2018 Apr 19;173(3):611–623.e17. doi: 10.1016/j.cell.2018.02.020 (PMC5927631; doi:10.1016/j.cell.2018.02.020)
Supplement: Table S1. Sequencing and Sample Metrics for Individual Biopsies Included in Study, Related to Figure 1 [file mmc1.xlsx]

## Sheet: Sheet1
Table S1 (Related to Figure 1). Sequencing and sample metrics for individual biopsies included in study.
Sample (Text ID)	Sample (EGA ID)	Coverage	Tissue Origin	Include as tumor in analysis	Tumor cell fraction	Ploidy
K003-B	PD23586b2	37.7881	blood
K003-R1	PD23586a	63.1126	tumour	yes	0.19646	1.96045
K003-R6	PD23586c	63.7317	tumour	yes	0.4845	1.94646
K003-R8	PD23586d	59.272	tumour	yes	0.50336	1.9885
K023-B	PD24239b2	37.3761	blood
K023-N1	PD24239b	62.9438	normal kidney	no	NA	NA
K023-R1	PD24239a	65.7981	tumour	yes	0.50933	1.88244
K023-R2	PD24239c	67.5571	tumour	yes	0.5723	1.89538
K023-R3	PD24239d	70.5115	tumour	yes	0.56086	1.89912
K027-N1	PD24240b	37.0445	blood
K027-R2	PD24240a	69.8446	tumour	yes	0.57171	1.90621
K027-R4	PD24240c	69.5092	tumour	yes	0.62205	1.86007
K027-R5	PD24240d	68.2232	tumour	yes	0.44436	1.87535
K037-N1	PD24241b	37.3152	blood
K037-R1	PD24241a	65.9666	tumour	yes	0.48216	1.97535
K037-R2	PD24241c	65.5367	tumour	yes	0.489	1.96988
K037-R3	PD24241d	68.6642	tumour	yes	0.5379	1.93782
K059-N	PD23582b	34.128	blood
K059-R13	PD23582d	71.129	tumour	yes	0.61888	1.88587
K059-R2	PD23582a	70.3124	tumour	yes	0.54834	1.81167
K059-R7	PD23582c	70.499	tumour	yes	0.15	1.84409
K065-N	PD23585b	35.393	blood
K065-R4	PD23585c	66.3837	tumour	yes	0.72504	2.03073
K065-R6	PD23585d	62.6451	tumour	yes	0.5247	1.99872
K096-B	PD24236b2	33.8446	blood
K096-N1	PD24236b	70.7931	normal kidney	no	NA	NA
K096-R14	PD24236e	63.6771	thrombus	yes	0.57072	1.95083
K096-R2	PD24236a	67.5911	tumour	no	NA	NA
K096-R5	PD24236c	66.9542	tumour	yes	0.74412	1.97458
K096-R9	PD24236d	61.2603	tumour	yes	0.4462	1.93017
K097-B	PD24242b2	34.0331	blood
K097-N1	PD24242a	74.6719	normal kidney	no	NA	NA
K097-R101	PD24242c	67.3665	tumour	yes	0.55055	2.6694
K097-R102	PD24242b	62.4067	tumour	yes	0.565151	2.9807
K097-R3	PD24242d	69.2031	tumour	yes	0.59582	3.12232
K104-N	PD21872b2	33.8242	blood
K104-R1	PD21872a2	59.244	tumour	yes	0.481211	1.99891
K104-R3	PD21872d2	66.7975	tumour	yes	0.42636	1.93672
K104-R4	PD21872e2	66.0117	tumour	yes	0.4755	3.10044
K105-B	PD24227b2	36.1069	blood
K105-N	PD24227b	66.0317	normal kidney	no	NA	NA
K105-R2	PD24227a	64.0985	tumour	yes	0.53256	1.83242
K105-R3	PD24227c	63.4773	tumour	yes	0.55461	1.84311
K105-R5	PD24227d	65.8239	tumour	yes	0.100794	1.88626
K108-N	PD21874b2	37.8863	blood
K108-R1	PD21874a2	60.8711	tumour	yes	0.7392	2.00549
K108-R6	PD21874d2	53.027	tumour	yes	0.76695	3.39773
K110-B	PD24228b2	35.7045	blood
K110-N	PD24228b	63.3914	normal kidney	no	NA	NA
K110-R1	PD24228a	66.9426	tumour	no	0.8092	1.70485
K110-R5	PD24228c	66.9241	tumour	no	0.71325	1.7089
K110-R9	PD24228d	66.0894	tumour	no	0.6935	1.70646
K113-B	PD23584b2	36.0259	blood
K113-R2	PD23584a	71.1645	tumour	yes	0.33565	3.36408
K113-R5	PD23584c	69.5153	tumour	yes	0.109016	1.90772
K124-N1	PD24229b	36.1404	normal kidney
K124-R2	PD24229a	64.7546	tumour	yes	0.4655	1.87512
K124-R22	PD24229c	66.3767	tumour	yes	0.58316	1.8591
K124-R61	PD24229d	73.9613	tumour	yes	0.68616	1.8835
K126-B	PD23580b2	36.1144	blood
K126-N	PD23580b	64.7058	normal kidney	no	NA	NA
K126-R29	PD23580d	65.195	tumour	yes	0.675629	1.67012
K126-R6	PD23580a	70.6515	tumour	yes	0.50031	1.99466
K130-B	PD21878b2	34.9837	blood
K130-N	PD21878j	72.064	tumour	no	NA	NA
K130-R17	PD21878d2	65.3583	tumour	yes	0.36186	2.03815
K130-R24	PD21878e2	71.9619	tumour	yes	0.4531	2.05457
K134-N	PD21873b2	37.3917	normal kidney
K134-R2	PD21873c2	65.5468	tumour	no	NA	NA
K134-R5	PD21873e2	61.1988	tumour	no	NA	NA
K134-R8	PD21873g	66.6553	tumour	no	NA	NA
K135-N	PD23591b	35.1746	normal kidney
K135-R1	PD23591a	64.9555	tumour	yes	0.63162	1.98567
K135-R2	PD23591c	60.7986	tumour	yes	0.524859	2.02141
K135-R4	PD23591d	72.2545	tumour	yes	0.5664	1.98318
K136-B	PD24230b2	34.0151	blood
K136-N	PD24230b	70.1416	normal kidney	no	NA	NA
K136-R1	PD24230a	74.6971	tumour	yes	0.624276	2.00109
K136-R4	PD24230c	72.6022	tumour	yes	0.592392	1.99677
K136-R8	PD24230d	68.8004	tumour	yes	0.598597	1.99704
K139-N	PD21877b2	33.6457	normal kidney
K139-R1	PD21877a2	54.7526	tumour	yes	0.688817	2.31509
K139-R29	PD21877p	75.1609	tumour	yes	0.677576	2.26038
K139-R6	PD21877q	73.7834	tumour	yes	0.539179	2.14971
K139-T2	PD21877r	75.3669	thrombus	yes	0.678289	2.3152
K143-B	PD21875b3	37.7764	blood
K143-R1	PD21875a2	69.2724	tumour	yes	0.389252	2.12384
K143-R2	PD21875c2	69.7895	tumour	yes	0.55062	2.02278
K143-R3	PD21875d2	68.1746	tumour	yes	0.209704	2.09449
K145-B	PD23590b2	34.7413	blood
K145-N	PD23590b	66.9864	normal kidney	no	NA	NA
K145-R1	PD23590a	64.6424	tumour	yes	0.628385	2.17225
K145-R3	PD23590c	70.7124	tumour	yes	0.6432	1.97038
K145-R5	PD23590d	68.9155	tumour	yes	0.61047	1.91315
K146-B	PD21880b2	35.002	blood
K146-N	PD21880n	72.2624	tumour	no	NA	NA
K146-R2	PD21880c2	69.1797	tumour	yes	0.47971	1.98399
K146-R3	PD21880d2	69.0973	tumour	yes	0.56876	1.95324
K146-R8	PD21880i2	70.4864	tumour	yes	0.55912	1.95119
K150-B	PD23594b2	35.987	blood
K150-N	PD23594b	70.325	normal kidney	no	NA	NA
K150-R1	PD23594a	66.8473	tumour	no	NA	NA
K150-R2	PD23594c	65.5173	tumour	yes	0.315645	1.78228
K150-R3	PD23594d	68.3215	tumour	yes	0.371106	3.33268
K153-R3	PD21876l	73.3587	lymph node	yes	0.5522	1.86516
K153-R43	PD21876b2	36.0453	blood
K153-R48	PD21876h2	49.5962	tumour	yes	0.30752	1.93785
K153-R54	PD21876m	65.9944	tumour	yes	0.7258	1.94628
K153-R57	PD21876k2	69.4033	tumour	yes	0.56487	1.90091
K156-B	PD24237b2	36.3569	blood
K156-N	PD24237b	59.4994	normal kidney	no	NA	NA
K156-R1	PD24237a	61.21	tumour	yes	0.46248	2.53976
K156-R41	PD24237c	66.2289	tumour	yes	0.41123	2.03394
K156-R61	PD24237d	53.9929	tumour	yes	0.56552	2.01415
K158-B	PD23589b2	33.3011	blood
K158-N	PD23589b	68.0451	normal kidney	no	NA	NA
K158-R2	PD23589a	66.7465	tumour	yes	0.44505	2.65646
K158-R3	PD23589c	67.1282	tumour	yes	0.468087	2.54256
K162-B	PD23588b2	32.5957	blood
K162-N	PD23588b	72.5172	normal kidney	no	NA	NA
K162-R4	PD23588a	70.2001	tumour	yes	0.57	3.81173
K162-R6	PD23588c	69.3746	tumour	yes	0.80472	1.86228
K162-R7	PD23588d	63.7286	tumour	yes	0.76504	2.75748
K163-B	PD24231b2	33.7423	blood
K163-N1	PD24231b	73.6344	normal kidney	no	NA	NA
K163-R20	PD24231a	71.002	tumour	yes	0.22704	4.09025
K163-R31	PD24231c	73.4329	tumour	yes	0.55233	1.99596
K163-R5	PD24231d	62.7168	tumour	yes	0.3056	2.12722
K165-N1	PD24232b	35.5997	normal kidney
K165-R17	PD24232a	66.2824	tumour	yes	0.220727	3.7876
K165-R24	PD24232c	65.637	tumour	yes	0.45543	3.12537
K165-R6	PD24232d	65.103	tumour	yes	0.43965	3.13433
K167-B	PD23583b2	35.2845	blood
K167-N	PD23583b	69.7407	normal kidney	no	NA	NA
K167-R1	PD23583a	64.5569	tumour	yes	0.53256	3.40356
K167-R11	PD23583d	68.9017	tumour	yes	0.527787	2.2082
K167-R7	PD23583c	69.859	tumour	yes	0.61769	2.19759
K167-T1	PD23583e	72.1528	thrombus	yes	0.364723	1.85076
K169-N1	PD24233b	36.5352	normal kidney
K169-R14	PD24233a	61.4286	tumour	yes	0.32504	2.13144
K169-R2	PD24233c	66.6133	tumour	yes	0.60864	2.16596
K169-R7	PD24233d	68.1671	tumour	yes	0.62766	1.96728
K169-T1	PD24233e	64.6321	thrombus	yes	0.48603	2.13041
K170-N	PD23587b	36.8957	normal kidney
K170-R1	PD23587a	65.7595	tumour	no	NA	NA
K170-R5	PD23587c	65.1172	tumour	no	NA	NA
K170-R8	PD23587d	63.7007	tumour	no	NA	NA
K170-T1	PD23587f	68.2608	thrombus	no	NA	NA
K176-B	PD24234b2	36.2932	blood
K176-N	PD24234b	68.2508	normal kidney	no	NA	NA
K176-R2	PD24234a	70.3952	tumour	yes	0.553434	1.36634
K176-R3	PD24234c	58.4883	tumour	yes	0.47568	2.04483
K176-R6	PD24234d	69.7438	tumour	yes	0.634681	1.97162
K179-B	PD24238b2	35.9618	blood
K179-N1	PD24238b	75.587	normal kidney	no	NA	NA
K179-R1	PD24238a	67.9763	tumour	no	NA	NA
K179-R2	PD24238c	64.025	tumour	no	NA	NA
K179-R4	PD24238d	67.4196	tumour	yes	0.69496	2.12846
K180-B	PD24235b2	34.5617	blood
K180-N	PD24235b	72.332	normal kidney	no	NA	NA
K180-R25	PD24235a	71.8419	tumour	yes	0.494277	1.9639
K180-R30	PD24235e	73.2827	thrombus	yes	0.521562	1.99247
K180-R6	PD24235c	72.4115	tumour	yes	0.541936	2.01568
K180-R9	PD24235d	69.9274	tumour	yes	0.724921	1.96985
