# Supplementary material for: Timing the Landmark Events in the Evolution of Clear Cell Renal Cell Cancer: TRACERx Renal
Source: Cell. 2018 Apr 19;173(3):611–623.e17. doi: 10.1016/j.cell.2018.02.020 (PMC5927631; doi:10.1016/j.cell.2018.02.020)
Supplement: Table S2. Clinical Characteristics and Burden of Unique Somatic Variants by Patient for All Tumors that Underwent WGS, Related to Figure 1 [file mmc2.xlsx]

## Sheet: Sheet1
Table S2. Clinical characteristics and burden of unique somatic variants by patient for all tumors that underwent WGS.
Patient	Age	Grade	T	N	M	Stage	Histology	Unique substitutions	Unique insertions/ deletions	Unique Rearrangements	Include in analysis	Comments
K104	58	4	3a	0	0	IIIa	ccRCC	12305	1544	277	yes
K134	74	2	1b	0	0	Ib	ccRCC	2455	460	45	no	Insufficient tumour cellularity
K108	65	3	1b	0	0	Ib	ccRCC	8575	1081	38	yes
K143	61	3	1a	0	0	Ia	ccRCC	9506	1128	50	yes
K153	62	4	3a	1	0	IIIa	ccRCC	9578	1470	103	yes
K139	69	3	3a	0	0	IIIa	ccRCC	7857	1017	104	yes
K130	58	3	2b	0	1	IV	ccRCC	6434	970	60	yes
K146	52	3	2b	0	0	IIb	ccRCC	7050	1394	114	yes
K126	64	2	3a	0	0	IIIa	ccRCC	6728	1058	56	yes
K059	47	3	3a	0	0	IIIa	ccRCC	5489	899	86	yes
K167	49	3	3b	0	0	IIIb	ccRCC	6556	1202	136	yes
K113	52	3	3a	1	1	IV	ccRCC	4916	680	81	yes
K065	53	2	1b	0	0	Ib	ccRCC	3440	401	63	yes
K003	53	3	3a	0	1	IV	ccRCC	5523	647	59	yes
K170	63	4	3b	0	0	IIIb	ccRCC	434	416	73	no	Insufficient tumour cellularity
K162	74	3	1b	0	0	Ib	ccRCC	12241	1958	101	yes
K158	73	3	1a	0	0	Ia	ccRCC	6830	898	101	yes
K145	69	3	1b	0	0	Ib	ccRCC	5380	1032	124	yes
K135	66	3	2a	0	0	IIa	ccRCC	5538	670	77	yes
K150	53	3	1a	0	0	Ia	ccRCC	6786	1168	92	yes
K105	73	2	3a	0	0	IIIa	ccRCC	7033	1301	84	yes
K110	56	2	2b	0	0	IIb	ccRCC	4814	787	85	no	poor quality reads, no drivers and low VAFs
K124	63	2	3a	0	0	IIIa	ccRCC	6887	1005	55	yes
K136	67	2	2a	0	0	IIa	ccRCC	9504	1989	80	yes
K163	60	4	3a	0	0	IIIa	ccRCC	9870	1231	154	yes
K165	54	2	3a	x	1	IV	ccRCC	9431	1194	110	yes
K169	68	4	3b	0	0	IIIb	unnkown	10323	1890	667	yes
K176	60	2	1b	0	0	Ib	ccRCC	6085	750	255	yes
K180	78	2	3c	0	0	IIIc	ccRCC	10637	1264	89	yes
K096	68	4	3c	2	1	IV	ccRCC	7656	1149	95	yes
K156	70	4	3a	0	0	IIIa	ccRCC	7882	1100	50	yes
K179	82	3	3b	0	0	IIIb	ccRCC	7486	1700	69	yes
K023	59	3	3a	0	0	IIIa	ccRCC	6768	1181	94	yes
K027	71	3	1b	0	0	Ib	ccRCC	8013	1483	150	yes
K037	60	3	1a	0	0	Ia	ccRCC	5085	1100	64	yes
K097	45	3	1b	0	0	Ib	ccRCC	10037	1801	63	yes
