# Supplementary material for: Timing the Landmark Events in the Evolution of Clear Cell Renal Cell Cancer: TRACERx Renal
Source: Cell. 2018 Apr 19;173(3):611–623.e17. doi: 10.1016/j.cell.2018.02.020 (PMC5927631; doi:10.1016/j.cell.2018.02.020)
Supplement: Table S3. Significantly Recurrent Mutations in Coding and Non-coding Regions, Related to Figure 2 [file mmc3.xlsx]

## Sheet: Noncoding_signifhits_v2.txt
Table S3. Significantly recurrent mutations in coding and non-coding regions.
region	exp_subs	exp_indels	obs_subs	obs_indels	local_t	local_t_indels	pval_subs	pval_indels	pval_both	qval_subs	qval_indels	qval_both	exclude_forfit	cv_predicted_subs	cv_predicted_indels	pval_subs_CV	pval_indels_CV	pval_both_CV	qval_subs_CV	qval_indels_CV	qval_both_CV	qval_both_CV_tiered
Exon_PBRM1	0.465116	0.0591355	10	11	0.528357	0.584645	4.93923e-06	7.68776e-09	1.21136e-12	0.0249987	7.78194e-05	1.2262e-08	TRUE	0.293885	0.0429071	6.16318e-08	3.02292e-18	0	0.000415645	3.05799e-14	0	0
Exon_VHL	0.076008	0.00742229	11	14	0.523192	0.720556	6.25461e-14	6.17072e-22	0	1.26625e-09	1.24926e-17	0	TRUE	0.0477681	0.0057721	1.33118e-16	2.56875e-35	0	2.69323e-12	5.1971e-31	0	0
UTR3_FAM230A	0.998778	0.0871601	29	0	0.697258	0.656027	8.40933e-13	1	2.42224e-11	1.63999e-08	1	4.72385e-07	FALSE	0.872601	0.0713064	6.2979e-14	1	1.97731e-12	1.22822e-09	1	3.85614e-08	3.82688e-08
Exon_BAP1	0.228212	0.0261167	4	4	0.53289	0.516022	0.000947992	1.77452e-05	3.17951e-07	0.646947	0.119751	0.00160923	TRUE	0.144879	0.0182976	0.000153349	3.13841e-08	1.30231e-10	0.207243	0.000211654	8.7828e-07	1.63657e-08
Exon_FAM230A	0.37016	0.0330419	13	0	0.732955	0.717932	1.28426e-08	1	2.46198e-07	0.000129999	1	0.00160923	FALSE	0.289475	0.0256614	2.90831e-10	1	6.67698e-09	2.94205e-06	1	3.37722e-05	0.000132571
Exonflanks_TNFSF18	0.0260275	0.00391342	5	0	0.705469	0.979494	5.84025e-09	1	1.16563e-07	0.000118043	1	0.00235596	FALSE	0.0220288	0.00378751	2.26821e-09	1	4.74154e-08	4.58157e-05	1	0.000957743	0.0009402
UTR3_ZNF131	0.15034	0.021776	7	0	0.922758	1.13492	7.85214e-08	1	1.36312e-06	0.000510442	1	0.00886121	FALSE	0.148379	0.0232251	7.17626e-08	1	1.25225e-06	0.000495735	1	0.0086204	0.00855498
UTR3_SKI	0.36914	0.0472117	11	0	1.22272	0.86277	2.03683e-08	1	3.81076e-07	0.000198611	1	0.00371587	FALSE	0.42847	0.0433092	7.62591e-08	1	1.32608e-06	0.000495735	1	0.0086204	0.00855498
ENSG00000263504	0.00861812	0.000960056	3	0	0.747341	1.46522	1.66148e-07	1	2.75978e-06	0.00177512	1	0.0294854	FALSE	0.00657693	0.00141167	6.00063e-08	1	1.05784e-06	0.000641107	1	0.011302	0.0112914
Promoter_TERT	0.0382737	0.00516937	5	0	1.22624	1.48986	1.94998e-08	1	3.65677e-07	0.000394754	1	0.00740277	TRUE	0.0476549	0.00701769	4.32734e-08	1	7.77005e-07	0.000875463	1	0.0157196	0.000190366
Exon_SETD2	0.69767	0.0894836	7	2	0.549065	0.59797	0.00139612	0.0145494	0.000239777	0.807554	1	0.539365	TRUE	0.450442	0.0653698	0.00011234	0.0029018	5.19508e-06	0.207243	1	0.0210214	0.000489636
Exon_PTEN	0.108759	0.0140122	0	3	0.657836	1.13568	1	3.10175e-05	0.000353009	1	0.156987	0.649697	TRUE	0.0786477	0.0134675	1	1.146e-06	1.68224e-05	1	0.00579646	0.0567251	0.00126841
Exonflanks_C8orf37	0.0655684	0.00978355	5	0	1.02744	1.13598	5.06084e-07	1	7.84256e-06	0.00511448	1	0.0792569	FALSE	0.0688863	0.0109081	5.66717e-07	1	8.71804e-06	0.00478285	1	0.072496	0.071168
Exonflanks_RBBP8	0.280042	0.040243	8	0	0.744253	1.41571	2.19996e-06	1	3.0859e-05	0.0111164	1	0.155931	FALSE	0.243271	0.0577833	7.10359e-07	1	1.07673e-05	0.00478285	1	0.072496	0.071168
ENSG00000253055	0.0140259	0.0013302	3	0	1.32635	1.27192	7.11854e-07	1	1.07884e-05	0.00380272	1	0.0576318	FALSE	0.017147	0.00164016	1.05284e-06	1	1.55442e-05	0.00562428	1	0.0757536	0.0756827
ENSG00000244337	0.67827	0.0839644	7	1	1.05507	0.85454	5.78715e-05	0.0802455	6.16712e-05	0.080148	1	0.219632	FALSE	0.664933	0.0707877	2.16221e-05	0.0681882	2.12711e-05	0.0385017	1	0.0757536	0.0756827
Exon_ZNF91	0.323819	0.0426839	11	0	1.55755	0.862581	7.12316e-08	1	1.24351e-06	0.000480694	1	0.00503498	FALSE	0.598074	0.0356887	4.24425e-06	1	5.67453e-05	0.0199973	1	0.16401	0.432323
Exon_AC116407.2	0.0578987	0.00586153	4	0	0.965515	1.09258	6.67825e-06	1	8.62607e-05	0.0270402	1	0.291058	FALSE	0.0576969	0.00551111	4.942e-06	1	6.5322e-05	0.0199973	1	0.165199	0.432323
UTR5_FAM122C	0.099715	0.010865	6	0	0.894275	0.424774	1.64056e-06	1	2.34936e-05	0.01571	1	0.224974	FALSE	0.0979323	0.0147905	1.18501e-06	1	1.73554e-05	0.0113477	1	0.166195	0.165692
Exonflanks_LMBR1	0.257857	0.0371775	8	0	1.14452	1.0657	1.28074e-06	1	1.86579e-05	0.00862877	1	0.125705	FALSE	0.29306	0.0388984	2.43374e-06	1	3.38925e-05	0.0122898	1	0.171149	0.168014
