# Supplementary material for: Timing the Landmark Events in the Evolution of Clear Cell Renal Cell Cancer: TRACERx Renal
Source: Cell. 2018 Apr 19;173(3):611–623.e17. doi: 10.1016/j.cell.2018.02.020 (PMC5927631; doi:10.1016/j.cell.2018.02.020)
Supplement: Table S4. Detection of Additional TERT Promoter Mutations in Validation Cohort, Related to Figure 2 [file mmc4.xlsx]

## Sheet: summary
Table S4. Detection of additional TERT promoter mutations in validation cohort.
wt refers to wildtype. 133, 138, 147, 228, 250 refer to the genomic location of any TERT promoter mutation. Related to Figure 2A.
ID number	a (tumour)	b (germline)	c (tumour)	d (tumour)	e (tumour)	f (tumour)	g (tumour)	h (tumour)
30851	wt	wt	wt	wt
30852	wt	wt	wt	wt
30853	wt	wt	wt	wt
30854	wt	wt	wt	wt
30855		wt		138	138	138				Genotyping good
30856	wt	wt	wt	wt
30857	wt	wt	wt
30858	wt	wt	wt	fail
30859	wt	wt	wt	wt
30860	wt	wt	wt	wt
30861	wt	wt	fail	wt
30862	wt	wt	wt	wt
30863	wt	wt	wt	wt
30864	wt	wt	wt	wt
30865	wt	wt	wt	wt
30866	wt	wt	wt	wt
30867	228	wt	228	228						Genotyping good
30868	wt	wt	wt	wt
30869		wt	wt	wt	wt	wt
30870	wt	wt	wt	wt
30871	wt	wt	wt	wt
30872	wt	wt	wt	wt
30873	wt	wt	wt	wt
30874	wt	wt	wt	wt
30875	133	wt	133	fail						Genotyping good
30876	wt	wt	wt	wt
30877	wt		wt	wt
30878	wt	wt	wt	wt
30879	wt	wt	wt	wt
30880	wt	wt	wt	wt
30881	wt	wt	wt	wt
30882	wt	wt	wt	wt
30883	wt	wt	fail	wt
30884	228	wt	228	228						Genotyping good
30885	wt	wt	wt	wt
30886	147	wt	147
30887	wt	wt	wt	wt	147					Genotyping: PD30887e=PD30886a/b/c
30888	wt	wt	wt	wt
30889	wt	wt	wt	wt
30890	wt	wt	wt	wt
30891	wt	wt	wt	wt
30892	wt	wt	wt	wt
30893	wt		wt	wt
30894	228	wt	228	wt	228	228	228	228		Genotyping good
30896	wt	wt	wt
30897	wt	wt	wt	wt
30898	wt	wt	wt	wt
30899	wt	wt	wt	wt
30900	wt	wt	wt	wt
30901	228	wt	147	147						Genotyping: PD30901a=PD30903b/c/d
30902	wt	wt	wt	wt
30903	147	wt	228	228						Genotyping: PD30903a=PD30901b/c/d
30904	wt	wt	wt	wt
30905	138	wt	138	138						Genotyping good
30906	wt	wt	wt	wt
30907	wt	wt	228	wt						Genotyping good
30908	wt	wt	wt	wt
30909	wt	wt	wt	wt
30910	wt	wt	wt	wt
30911	wt	wt	wt	wt
30912	wt	wt	wt	wt
30913	wt	wt	wt	wt
30914	wt	wt	wt	wt
30915	wt	wt	wt	wt
30916	wt	wt	wt	wt
30917	wt	wt	wt	wt
30918	wt	wt	wt	wt
30919	wt	wt	wt	wt
30920	wt	wt	wt	wt
30921	wt	wt	wt	wt
30923		wt	wt	wt	wt	wt	wt	wt
30924	wt	wt	wt	wt
30925	wt	wt	wt	wt
30926	wt	wt	wt	wt
30927	wt	wt	wt	wt
30928	fail	wt	wt	wt
30929	wt		wt	wt
30930	250	wt	250	wt						Genotyping good
30931	wt	wt	wt	wt
30932	wt	wt	wt	wt
30933	wt	wt	wt	wt
30934	250	wt	250	250						Genotyping good
30935	wt	wt	wt	wt
30936	wt	wt	wt	wt
30937	wt	wt	wt	wt
30938	wt	wt	wt	wt
30939	wt	wt	wt	wt
30940	250	wt	250							Genotyping good
30941	wt	wt	wt	wt
30942	wt	wt	wt	wt
30943	wt	wt	wt	wt
30944	wt	wt	wt	wt
30945	wt	wt	wt	wt
30946	wt	wt	wt

## Sheet: 30875
								30875
