# Supplementary material for: Timing the Landmark Events in the Evolution of Clear Cell Renal Cell Cancer: TRACERx Renal
Source: Cell. 2018 Apr 19;173(3):611–623.e17. doi: 10.1016/j.cell.2018.02.020 (PMC5927631; doi:10.1016/j.cell.2018.02.020)
Supplement: Table S5. Telomere Length Estimation from WGS Data, Related to Figure 2 [file mmc5.xlsx]

## Sheet: Sheet1
Table S5. Telomere length estimation from WGS data. Related to Figure 2B.
Sample (Text ID)	Sample (EGA ID)	Tissue	Cellularity relevent to source tissue	TERT_muts	rho	ploidy	telomere length	Comments
K104-R1	PD21872a2	tumour	yes	promoter	0.481211	1.99891	3139.93
K104-N	PD21872b2	blood	yes	none	NA	NA	4617.42
K104-R3	PD21872d2	tumour	yes	promoter	0.42636	1.93672	3052.61
K104-R4	PD21872e2	tumour	yes	promoter	0.4755	3.10044	3386.39
K134-N	PD21873b2	blood	yes	none	NA	NA	4938.37
K134-R2	PD21873c2	tumour	count as normal kidney	none	NA	NA	2114.47
K134-R5	PD21873e2	tumour	count as normal kidney	none	NA	NA	2932.49
K134-R8	PD21873g	tumour	count as normal kidney	none	NA	NA	2861.29
K108-R1	PD21874a2	tumour	yes	none	0.7392	2.00549	2049.58
K108-N	PD21874b2	blood	yes	none	NA	NA	4890.05
K108-R6	PD21874d2	tumour	yes	none	0.76695	3.39773	2451.28
K143-R1	PD21875a2	tumour	yes	none	0.389252	2.12384	2516.8
K143-B	PD21875b3	blood	yes	none	NA	NA	4428.04
K143-R2	PD21875c2	tumour	yes	none	0.55062	2.02278	2633.41
K143-R3	PD21875d2	tumour	yes	none	0.209704	2.09449	2735.83
K153-R43	PD21876b2	blood	yes	none	NA	NA	4610.86
K153-R48	PD21876h2	tumour	yes	5'UTR	0.30752	1.93785	3260.14
K153-R57	PD21876k2	tumour	yes	none	0.56487	1.90091	2680.2
K153-R3	PD21876l	lymph node	yes	none	0.5522	1.86516	1349.4
K153-R54	PD21876m	tumour	yes	5'UTR	0.7258	1.94628	2857.38
K139-R1	PD21877a2	tumour	yes	none	0.688817	2.31509	2074.93
K139-N	PD21877b2	blood	yes	none	NA	NA	4947.69
K139-R29	PD21877p	tumour	yes	none	0.677576	2.26038	2101.72
K139-R6	PD21877q	tumour	yes	none	0.539179	2.14971	2427.82
K139-T2	PD21877r	thrombus	yes	none	0.678289	2.3152	2699.31
K130-B	PD21878b2	blood	yes	none	NA	NA	4363.2
K130-R17	PD21878d2	tumour	yes	5'UTR	0.36186	2.03815	2596.9
K130-R24	PD21878e2	tumour	yes	5'UTR	0.4531	2.05457	3355.92
K130-N	PD21878j	tumour	count as normal kidney	none	NA	NA	2050.85
K146-B	PD21880b2	blood	yes	none	NA	NA	4494.71
K146-R2	PD21880c2	tumour	yes	none	0.47971	1.98399	2199.23
K146-R3	PD21880d2	tumour	yes	none	0.56876	1.95324	2958.96
K146-R8	PD21880i2	tumour	yes	none	0.55912	1.95119	2288.57
K146-N	PD21880n	tumour	count as normal kidney	none	NA	NA	2473.08
K126-R6	PD23580a	tumour	yes	none	0.50031	1.99466	2054.41
K126-N	PD23580b	normal kidney	yes	none	NA	NA	4462.02
K126-B	PD23580b2	blood	yes	none	NA	NA	4407.75
K126-R29	PD23580d	tumour	yes	none	0.675629	1.67012	2320.47
K059-R2	PD23582a	tumour	yes	none	0.54834	1.81167	2649.94
K059-N	PD23582b	blood	yes	none	NA	NA	4195.56
K059-R7	PD23582c	tumour	yes	none	0.15	1.84409	2556.65
K059-R13	PD23582d	tumour	yes	none	0.61888	1.88587	2865.65
K167-R1	PD23583a	tumour	yes	promoter	0.53256	3.40356	2762.93
K167-N	PD23583b	normal kidney	yes	none	NA	NA	4638.42
K167-B	PD23583b2	blood	yes	none	NA	NA	4193.91
K167-R7	PD23583c	tumour	yes	promoter	0.61769	2.19759	3390.01
K167-R11	PD23583d	tumour	yes	none	0.527787	2.2082	2110.12
K167-T1	PD23583e	thrombus	yes	promoter	0.364723	1.85076	3351.62
K113-R2	PD23584a	tumour	yes	none	0.33565	3.36408	2040.53
K113-B	PD23584b2	blood	yes	none	NA	NA	4949.44
K113-R5	PD23584c	tumour	yes	none	0.109016	1.90772	2798.57
K065-N	PD23585b	blood	yes	none	NA	NA	4423.58
K065-R4	PD23585c	tumour	yes	5'UTR	0.72504	2.03073	3292.15
K065-R6	PD23585d	tumour	yes	5'UTR	0.5247	1.99872	2846.73
K003-R1	PD23586a	tumour	yes	none	0.19646	1.96045	2705.72
K003-B	PD23586b2	blood	yes	none	NA	NA	4745.34
K003-R6	PD23586c	tumour	yes	none	0.4845	1.94646	2417.79
K003-R8	PD23586d	tumour	yes	none	0.50336	1.9885	2424.05
K170-R1	PD23587a	tumour	count as normal kidney	none	NA	NA	2557.36
K170-N	PD23587b	blood	yes	none	NA	NA	4975.17
K170-R5	PD23587c	tumour	count as normal kidney	none	NA	NA	2988.83
K170-R8	PD23587d	tumour	count as normal kidney	none	NA	NA	2545.65
K170-T1	PD23587f	thrombus	count as normal kidney	none	NA	NA	2669.75
K162-R4	PD23588a	tumour	yes	none	0.57	3.81173	2247.18
K162-N	PD23588b	normal kidney	yes	none	NA	NA	4648.04
K162-B	PD23588b2	blood	yes	none	NA	NA	4718.44
K162-R6	PD23588c	tumour	yes	none	0.80472	1.86228	2089.69
K162-R7	PD23588d	tumour	yes	none	0.76504	2.75748	2674.26
K158-R2	PD23589a	tumour	yes	none	0.44505	2.65646	2356.56
K158-N	PD23589b	normal kidney	yes	none	NA	NA	4003.91
K158-B	PD23589b2	blood	yes	none	NA	NA	4042.31
K158-R3	PD23589c	tumour	yes	none	0.468087	2.54256	2113.92
K145-R1	PD23590a	tumour	yes	none	0.628385	2.17225	2931.47
K145-N	PD23590b	normal kidney	yes	none	NA	NA	4315.1
K145-B	PD23590b2	blood	yes	none	NA	NA	4584.85
K145-R3	PD23590c	tumour	yes	none	0.6432	1.97038	2019.55
K145-R5	PD23590d	tumour	yes	none	0.61047	1.91315	2898.85
K135-R1	PD23591a	tumour	yes	none	0.63162	1.98567	2099.55
K135-N	PD23591b	blood	yes	none	NA	NA	4280.52
K135-R2	PD23591c	tumour	yes	none	0.524859	2.02141	2327.78
K135-R4	PD23591d	tumour	yes	none	0.5664	1.98318	2148.96
K150-R1	PD23594a	tumour	count as normal kidney	none	NA	NA	2546.03
K150-N	PD23594b	normal kidney	yes	none	NA	NA	4289.21
K150-B	PD23594b2	blood	yes	none	NA	NA	4726.41
K150-R2	PD23594c	tumour	yes	none	0.315645	1.78228	2809.65
K150-R3	PD23594d	tumour	yes	none	0.371106	3.33268	2255.49
K105-R2	PD24227a	tumour	yes	none	0.53256	1.83242	2808.08
K105-N	PD24227b	normal kidney	yes	none	NA	NA	4620.49
K105-B	PD24227b2	blood	yes	none	NA	NA	4587.78
K105-R3	PD24227c	tumour	yes	none	0.55461	1.84311	2064.13
K105-R5	PD24227d	tumour	yes	none	0.100794	1.88626	2290.58
K110-R1	PD24228a	tumour	yes	none	0.8092	1.70485	2253.12
K110-N	PD24228b	normal kidney	yes	none	NA	NA	4871.96
K110-B	PD24228b2	blood	yes	none	NA	NA	4723.9
K110-R5	PD24228c	tumour	yes	none	0.71325	1.7089	2565.58
K110-R9	PD24228d	tumour	yes	none	0.6935	1.70646	2233.98
K124-R2	PD24229a	tumour	yes	none	0.4655	1.87512	2887.48
K124-N1	PD24229b	blood	yes	none	NA	NA	4027.42
K124-R22	PD24229c	tumour	yes	none	0.58316	1.8591	2209.25
K124-R61	PD24229d	tumour	yes	none	0.68616	1.8835	2391.07
K136-R1	PD24230a	tumour	yes	none	0.624276	2.00109	2218.42
K136-N	PD24230b	normal kidney	yes	none	NA	NA	4841.68
K136-B	PD24230b2	blood	yes	none	NA	NA	4825.86
K136-R4	PD24230c	tumour	yes	none	0.592392	1.99677	2391.54
K136-R8	PD24230d	tumour	yes	none	0.598597	1.99704	2920.25
K163-R20	PD24231a	tumour	yes	none	0.22704	4.09025	2408.32
K163-N1	PD24231b	normal kidney	yes	none	NA	NA	4192.43
K163-B	PD24231b2	blood	yes	none	NA	NA	4768.49
K163-R31	PD24231c	tumour	yes	none	0.55233	1.99596	2422.38
K163-R5	PD24231d	tumour	yes	none	0.3056	2.12722	2798.11
K165-R17	PD24232a	tumour	yes	none	0.220727	3.7876	2989.84
K165-N1	PD24232b	blood	yes	none	NA	NA	4072.13
K165-R24	PD24232c	tumour	yes	none	0.45543	3.12537	2455.31
K165-R6	PD24232d	tumour	yes	none	0.43965	3.13433	2100.15
K169-R14	PD24233a	tumour	yes	none	0.32504	2.13144	2277.91
K169-N1	PD24233b	blood	yes	none	NA	NA	4309.76
K169-R2	PD24233c	tumour	yes	none	0.60864	2.16596	2251.76
K169-R7	PD24233d	tumour	yes	none	0.62766	1.96728	2548.2
K169-T1	PD24233e	thrombus	yes	none	0.48603	2.13041	2895.92
K176-R2	PD24234a	tumour	yes	none	0.553434	1.36634	2452.55
K176-N	PD24234b	normal kidney	yes	none	NA	NA	4758.55
K176-R3	PD24234c	tumour	yes	none	0.47568	2.04483	2864.71
K176-R6	PD24234d	tumour	yes	none	0.634681	1.97162	2921.85
K180-R25	PD24235a	tumour	yes	none	0.494277	1.9639	2595.31
K180-N	PD24235b	normal kidney	yes	none	NA	NA	4773.71
K180-B	PD24235b2	blood	yes	none	NA	NA	4349.61
K180-R6	PD24235c	tumour	yes	none	0.541936	2.01568	2168.1
K180-R9	PD24235d	tumour	yes	none	0.724921	1.96985	2218.37
K180-R30	PD24235e	thrombus	yes	none	0.521562	1.99247	2717.61
K096-R2	PD24236a	tumour	count as normal kidney	none	NA	NA	2282.9
K096-N1	PD24236b	normal kidney	yes	none	NA	NA	4875.98
K096-B	PD24236b2	blood	yes	none	NA	NA	4441.13
K096-R5	PD24236c	tumour	yes	none	0.74412	1.97458	2642.54
K096-R9	PD24236d	tumour	yes	none	0.4462	1.93017	2142.94
K096-R14	PD24236e	thrombus	yes	none	0.57072	1.95083	2791.27
K156-R1	PD24237a	tumour	yes	none	0.46248	2.53976	2590.35
K156-N	PD24237b	normal kidney	yes	none	NA	NA	4731.52
K156-B	PD24237b2	blood	yes	none	NA	NA	4163.25
K156-R41	PD24237c	tumour	yes	none	0.41123	2.03394	2025.44
K156-R61	PD24237d	tumour	yes	none	0.56552	2.01415	2485.44
K179-R1	PD24238a	tumour	count as normal kidney	none	NA	NA	2271.81
K179-N1	PD24238b	normal kidney	yes	none	NA	NA	4058.86
K179-B	PD24238b2	blood	yes	none	NA	NA	4606.56
K179-R2	PD24238c	tumour	count as normal kidney	none	NA	NA	2756.75
K179-R4	PD24238d	tumour	yes	none	0.69496	2.12846	2241.74
K023-R1	PD24239a	tumour	yes	none	0.50933	1.88244	2160.54
K023-N1	PD24239b	normal kidney	yes	none	NA	NA	4956.57
K023-B	PD24239b2	blood	yes	none	NA	NA	4549.73
K023-R2	PD24239c	tumour	yes	none	0.5723	1.89538	2290.56
K023-R3	PD24239d	tumour	yes	none	0.56086	1.89912	2141.55
K027-R2	PD24240a	tumour	yes	none	0.57171	1.90621	2680.1
K027-N1	PD24240b	blood	yes	none	NA	NA	4634.17
K027-R4	PD24240c	tumour	yes	none	0.62205	1.86007	2139.76
K027-R5	PD24240d	tumour	yes	none	0.44436	1.87535	2111.95
K037-R1	PD24241a	tumour	yes	none	0.48216	1.97535	2129.6
K037-N1	PD24241b	blood	yes	none	NA	NA	4397.72
K037-R2	PD24241c	tumour	yes	none	0.489	1.96988	2270.35
K037-R3	PD24241d	tumour	yes	none	0.5379	1.93782	2145.69
K097-N1	PD24242a	normal kidney	yes	none	NA	NA	4408.11
K097-R102	PD24242b	tumour	yes	none	0.565151	2.9807	2036.51	Annotated K097_2 in Figure 1
K097-B	PD24242b2	blood	yes	none	NA	NA	4019.91
K097-R101	PD24242c	tumour	yes	none	0.55055	2.6694	2481.9	Annotated K097_2 in Figure 1
K097-R3	PD24242d	tumour	yes	none	0.59582	3.12232	2865.38	Annotated K097_1 in Figure 1
