# Supplementary material for: Timing the Landmark Events in the Evolution of Clear Cell Renal Cell Cancer: TRACERx Renal
Source: Cell. 2018 Apr 19;173(3):611–623.e17. doi: 10.1016/j.cell.2018.02.020 (PMC5927631; doi:10.1016/j.cell.2018.02.020)
Supplement: Table S6. Differential Expression of Genes on Chromosome 5 Related to Chromosomal Gain, Related to Figure 3 [file mmc6.xlsx]

## Sheet: Sheet1
Table S6. Differential expression of genes on chromosome 5 related to chromosomal gain
seqnames	start	end	width	strand	logFC	logCPM	LR	PValue	FDR	ENSEMBL	SYMBOL	GENENAME	ENTREZID
chr5	150883653	150948505	64853	-	3.07143	1.52651	24.8846	6.08665e-07	0.000817508	ENSG00000086570	FAT2	FAT atypical cadherin 2	2196
chr5	126984713	126994322	9610	+	-7.22453	1.72303	23.7914	1.07359e-06	0.00116729	ENSG00000205279	CTXN3	cortexin 3	613212
chr5	3596168	3601517	5350	+	3.90809	1.87431	20.8795	4.89109e-06	0.00253814	ENSG00000170549	IRX1	iroquois homeobox 1	79192
chr5	74073399	74191788	118390	-	2.50752	0.850835	18.1562	2.0351e-05	0.00721452	ENSG00000198780	FAM169A	family with sequence similarity 169 member A	26049
chr5	140723601	140892548	168948	+	2.16351	0.456173	16.3637	5.22779e-05	0.0131172	ENSG00000254245	PCDHGA3	protocadherin gamma subfamily A, 3	56112
chr5	140767452	140892548	125097	+	2.15059	1.07864	16.1909	5.72692e-05	0.0136179	ENSG00000253953	PCDHGB4	protocadherin gamma subfamily B, 4	8641
chr5	173315331	173387313	71983	+	0.820905	6.49099	15.8784	6.75452e-05	0.0141779	ENSG00000113742	CPEB4	cytoplasmic polyadenylation element binding protein 4	80315
chr5	135548999	135701164	152166	-	3.20052	0.131445	15.4519	8.46324e-05	0.0162388	ENSG00000069018	TRPC7	transient receptor potential cation channel subfamily C member 7	57113
chr5	74666928	74807806	140879	-	0.598673	6.14705	15.2738	9.29989e-05	0.017391	ENSG00000113163	COL4A3BP	collagen type IV alpha 3 binding protein	10087
chr5	77656339	77776562	120224	+	0.582924	6.36572	15.1501	9.92934e-05	0.0181373	ENSG00000085365	SCAMP1	secretory carrier membrane protein 1	9522
chr5	33944721	33984780	40060	-	3.09106	1.95529	14.4715	0.000142298	0.0235441	ENSG00000164175	SLC45A2	solute carrier family 45 member 2	51151
chr5	159820155	159827060	6906	-	0.758868	3.67028	13.845	0.000198529	0.0279815	ENSG00000221886	ZBED8	zinc finger BED-type containing 8	63920
chr5	64961755	65017941	56187	-	0.629	4.08695	13.8108	0.000202173	0.0283203	ENSG00000197860	SGTB	small glutamine rich tetratricopeptide repeat containing beta	54557
chr5	42799982	42825998	26017	-	1.05905	7.81911	13.7662	0.000207033	0.0286496	ENSG00000250722	SELENOP	selenoprotein P	6414
chr5	40711678	40756072	44395	-	0.713728	4.3786	13.4845	0.000240536	0.0321179	ENSG00000113638	TTC33	tetratricopeptide repeat domain 33	23548
chr5	108670410	108745675	75266	-	0.580746	7.95567	13.3746	0.000255053	0.0336489	ENSG00000198961	PJA2	praja ring finger ubiquitin ligase 2	9867
chr5	94955980	94957284	1305	+	1.90158	-1.61244	13.1825	0.00028258	0.0353308	ENSG00000178015	GPR150	G protein-coupled receptor 150	285601
chr5	64885507	64920187	34681	-	0.594157	4.71625	13.0397	0.000304951	0.0364828	ENSG00000113595	TRIM23	tripartite motif containing 23	373
chr5	118788138	118878030	89893	+	0.992625	7.24876	13.0065	0.000310405	0.0364828	ENSG00000133835	HSD17B4	hydroxysteroid 17-beta dehydrogenase 4	3295
chr5	38938022	39074501	136480	-	0.508895	5.54764	12.9448	0.000320815	0.0369958	ENSG00000164327	RICTOR	RPTOR independent companion of MTOR complex 2	253260
chr5	118406900	118584822	177923	+	0.579093	6.31736	12.4903	0.000409061	0.0420725	ENSG00000172869	DMXL1	Dmx like 1	1657
chr5	169780881	170163636	382756	+	2.85851	0.291111	12.4505	0.000417871	0.0425201	ENSG00000182132	KCNIP1	potassium voltage-gated channel interacting protein 1	30820
chr5	130977407	131132756	155350	-	0.505407	5.59814	12.3148	0.00044938	0.0450031	ENSG00000217128	FNIP1	folliculin interacting protein 1	96459
chr5	37812779	37839782	27004	-	2.58957	-1.14128	12.156	0.000489298	0.0472165	ENSG00000168621	GDNF	glial cell derived neurotrophic factor	2668
chr5	122110691	122170234	59544	+	0.572633	6.73983	12.129	0.000496448	0.0472165	ENSG00000205302	SNX2	sorting nexin 2	6643
chr5	74323289	74326724	3436	-	1.6689	2.86402	11.986	0.000536018	0.0499228	ENSG00000176928	GCNT4	glucosaminyl (N-acetyl) transferase 4, core 2	51301
chr5	170210723	170241050	30328	+	2.59067	1.25154	11.9126	0.000557554	0.0507197	ENSG00000094755	GABRP	gamma-aminobutyric acid type A receptor pi subunit	2568
chr5	31639517	32111038	471522	+	1.29896	6.18186	11.77	0.000601916	0.0536857	ENSG00000133401	PDZD2	PDZ domain containing 2	23037
chr5	159502892	159546452	43561	-	0.542364	5.01783	11.4515	0.000714344	0.0610885	ENSG00000170234	PWWP2A	PWWP domain containing 2A	114825
chr5	54526981	54529508	2528	-	-2.73458	-0.94474	10.8101	0.0010095	0.0755048	ENSG00000152669	CCNO	cyclin O	10309
chr5	55147207	55218682	71476	+	-2.46562	-0.847578	10.7736	0.00102955	0.0760601	ENSG00000164509	IL31RA	interleukin 31 receptor A	133396
chr5	95997741	96115299	117559	+	0.582053	8.2183	10.7434	0.00104653	0.0763431	ENSG00000153113	CAST	calpastatin	831
chr5	122680579	122759286	78708	-	0.560704	5.33247	10.6512	0.00109999	0.0785899	ENSG00000168944	CEP120	centrosomal protein 120	153241
chr5	150694539	150727151	32613	-	-3.62242	0.737848	10.6017	0.00112981	0.0796205	ENSG00000186335	SLC36A2	solute carrier family 36 member 2	153201
chr5	32227111	32313114	86004	-	0.46686	6.04188	10.4448	0.00122996	0.0832752	ENSG00000150712	MTMR12	myotubularin related protein 12	54545
chr5	142657496	142815077	157582	-	0.631045	7.35833	10.255	0.00136311	0.0875002	ENSG00000113580	NR3C1	nuclear receptor subfamily 3 group C member 1	2908
chr5	139493708	139499001	5294	+	0.568079	6.41251	10.1244	0.00146318	0.0900505	ENSG00000185129	PURA	purine rich element binding protein A	5813
chr5	150816553	150871940	55388	+	0.777981	4.87849	10.1057	0.00147807	0.0905679	ENSG00000123643	SLC36A1	solute carrier family 36 member 1	206358
chr5	134181370	134195425	14056	+	0.443943	6.77799	9.80733	0.00173817	0.098145	ENSG00000181904	C5orf24	chromosome 5 open reading frame 24	134553
chr5	150088309	150138657	50349	-	0.452677	6.66762	9.76518	0.00177848	0.0988417	ENSG00000132912	DCTN4	dynactin subunit 4	51164
chr5	167913463	167946309	32847	+	0.454007	6.15266	9.68199	0.00186083	0.1008	ENSG00000113643	RARS	arginyl-tRNA synthetase	5917
chr5	179125428	179158639	33212	+	0.523541	10.4787	9.35647	0.002222	0.112744	ENSG00000127022	CANX	calnexin	821
chr5	157212751	157286183	73433	-	0.410888	6.93377	9.30709	0.00228269	0.113553	ENSG00000113282	CLINT1	clathrin interactor 1	9685
chr5	94890825	94940806	49982	+	0.584929	3.95402	9.27107	0.00232802	0.115222	ENSG00000164291	ARSK	arylsulfatase family member K	153642
chr5	100142639	100238987	96349	-	1.00096	6.27586	9.26842	0.00233139	0.115222	ENSG00000113532	ST8SIA4	ST8 alpha-N-acetyl-neuraminide alpha-2,8-sialyltransferase 4	7903
chr5	140180783	140391929	211147	+	1.57878	0.855506	9.25316	0.00235089	0.115935	ENSG00000255408	PCDHA3	protocadherin alpha 3	56145
chr5	173006646	173012075	5430	+	0.884891	-0.898212	9.22983	0.00238104	0.116917	ENSG00000253955	LOC285593	uncharacterized LOC285593	285593
chr5	121398890	121414055	15166	-	1.57598	8.29307	9.20908	0.00240817	0.117743	ENSG00000113083	LOX	lysyl oxidase	4015
chr5	130506641	130541119	34479	+	0.492829	5.03795	8.86865	0.00290109	0.130724	ENSG00000186687	LYRM7	LYR motif containing 7	90624
chr5	79703838	79775498	71661	+	0.385001	5.8292	8.85312	0.00292588	0.130724	ENSG00000039319	ZFYVE16	zinc finger FYVE-type containing 16	9765
chr5	153825517	153840613	15097	+	0.433821	5.96776	8.8279	0.0029666	0.130724	ENSG00000164576	SAP30L	SAP30 like	79685
chr5	176047210	176057557	10348	-	3.95443	0.994411	8.82139	0.0029772	0.130724	ENSG00000074317	SNCB	synuclein beta	6620
chr5	6633500	6669675	36176	+	0.689508	4.9263	8.72113	0.00314543	0.134746	ENSG00000145545	SRD5A1	steroid 5 alpha-reductase 1	6715
chr5	36103414	36152015	48602	-	0.562631	5.32119	8.67871	0.00321949	0.137147	ENSG00000164187	LMBRD2	LMBR1 domain containing 2	92255
chr5	171288556	171433877	145322	-	0.400628	6.23612	8.38307	0.00378732	0.147825	ENSG00000072803	FBXW11	F-box and WD repeat domain containing 11	23291
chr5	180257957	180262726	4770	+	0.619125	4.5943	8.32266	0.00391534	0.15025	ENSG00000245060	LINC00847	long intergenic non-protein coding RNA 847	729678
chr5	6372039	6378639	6601	-	0.420955	4.73657	8.25851	0.00405614	0.153843	ENSG00000133398	MED10	mediator complex subunit 10	84246
chr5	40759481	40798297	38817	-	0.359171	6.74826	8.21611	0.00415202	0.155926	ENSG00000132356	PRKAA1	protein kinase AMP-activated catalytic subunit alpha 1	5562
chr5	180017105	180018487	1383	-	-1.43388	-0.587999	7.90419	0.00493203	0.172191	ENSG00000161055	SCGB3A1	secretoglobin family 3A member 1	92304
chr5	180256954	180258618	1665	-	0.570753	5.41583	7.87901	0.00500118	0.174073	ENSG00000278970	HEIH	hepatocellular carcinoma up-regulated EZH2-associated long non-coding RNA	100859930
chr5	140894588	140998622	104035	-	0.50879	8.23334	7.84999	0.00508211	0.175691	ENSG00000131504	DIAPH1	diaphanous related formin 1	1729
chr5	612405	653666	41262	+	0.581073	1.87564	7.77111	0.00530883	0.178099	ENSG00000112877	CEP72	centrosomal protein 72	55722
chr5	169290719	169407744	117026	-	1.44874	2.16467	7.75359	0.00536057	0.178666	ENSG00000204767	FAM196B	family with sequence similarity 196 member B	100131897
chr5	180217541	180242541	25001	-	0.492308	7.91927	7.7485	0.00537572	0.178666	ENSG00000131446	MGAT1	mannosyl (alpha-1,3-)-glycoprotein beta-1,2-N-acetylglucosaminyltransferase	4245
chr5	54603576	54721409	117834	+	0.396088	6.20191	7.68709	0.00556173	0.181942	ENSG00000039123	SKIV2L2	Ski2 like RNA helicase 2	23517
chr5	127593601	127873916	280316	-	-1.9738	1.94013	7.68702	0.00556193	0.181942	ENSG00000138829	FBN2	fibrillin 2	2201
chr5	71616200	71656038	39839	+	0.468477	3.74257	7.63599	0.00572149	0.183481	ENSG00000049883	PTCD2	pentatricopeptide repeat domain 2	79810
chr5	140174444	140391929	217486	+	1.58102	-0.167572	7.58605	0.00588217	0.186021	ENSG00000204969	PCDHA2	protocadherin alpha 2	56146
chr5	59783540	59843484	59945	+	-3.23523	0.788749	7.57733	0.00591069	0.186407	ENSG00000152931	PART1	prostate androgen-regulated transcript 1 (non-protein coding)	25859
chr5	126853309	126890780	37472	+	0.349086	6.59129	7.56643	0.00594656	0.186508	ENSG00000164244	PRRC1	proline rich coiled-coil 1	133619
chr5	139712428	139726188	13761	-	-0.946618	4.79103	7.41316	0.00647483	0.191547	ENSG00000113070	HBEGF	heparin binding EGF like growth factor	1839
chr5	172483355	172566291	82937	+	0.444515	6.0776	7.26505	0.00703091	0.201713	ENSG00000164463	CREBRF	CREB3 regulatory factor	153222
chr5	89754020	89770585	16566	-	0.542783	3.58399	7.26433	0.00703374	0.201713	ENSG00000176055	MBLAC2	metallo-beta-lactamase domain containing 2	153364
chr5	39284378	39364655	80278	-	-2.0084	0.649825	7.17448	0.0073948	0.205658	ENSG00000113600	C9	complement C9	735
chr5	138745892	138775214	29323	-	0.451264	4.34783	7.10117	0.00770339	0.209739	ENSG00000170464	DNAJC18	DnaJ heat shock protein family (Hsp40) member C18	202052
chr5	175773066	175788809	15744	-	0.364676	7.88065	6.98447	0.00822201	0.215537	ENSG00000122203	KIAA1191	KIAA1191	57179
chr5	159828648	159846168	17521	-	0.353079	6.02879	6.92873	0.0084822	0.218841	ENSG00000164609	SLU7	SLU7 homolog, splicing factor	10569
chr5	74807657	74895646	87990	+	0.365289	5.29362	6.92136	0.0085172	0.219095	ENSG00000122008	POLK	DNA polymerase kappa	51426
chr5	143537723	143550278	12556	-	0.458649	6.34143	6.89552	0.00864118	0.220449	ENSG00000145817	YIPF5	Yip1 domain family member 5	81555
chr5	2746279	2751769	5491	-	1.74601	0.869943	6.6844	0.00972601	0.230238	ENSG00000170561	IRX2	iroquois homeobox 2	153572
chr5	139505521	139508391	2871	+	0.428819	4.63508	6.60649	0.0101608	0.235774	ENSG00000182700	IGIP	IgA inducing protein	492311
chr5	154237809	154256352	18544	+	0.364826	6.14143	6.5706	0.0103677	0.237771	ENSG00000155508	CNOT8	CCR4-NOT transcription complex subunit 8	9337
chr5	79950467	80172634	222168	+	0.427704	4.63404	6.55856	0.0104381	0.237857	ENSG00000113318	MSH3	mutS homolog 3	4437
chr5	36192694	36242258	49565	-	0.40884	5.34522	6.53546	0.0105745	0.238655	ENSG00000152620	NADK2	NAD kinase 2, mitochondrial	133686
chr5	72251808	72386349	134542	+	0.453129	6.44249	6.51769	0.0106807	0.239049	ENSG00000157107	FCHO2	FCH domain only 2	115548
chr5	133706870	133727799	20930	+	0.460775	6.39631	6.4551	0.0110634	0.241871	ENSG00000119048	UBE2B	ubiquitin conjugating enzyme E2 B	7320
chr5	148961135	149014527	53393	+	0.756007	5.77473	6.42262	0.0112676	0.242815	ENSG00000183111	ARHGEF37	Rho guanine nucleotide exchange factor 37	389337
chr5	72921983	73237818	315836	+	0.568976	6.60649	6.41484	0.0113171	0.243112	ENSG00000214944	ARHGEF28	Rho guanine nucleotide exchange factor 28	64283
chr5	42423877	42721980	298104	+	1.10423	4.59551	6.36744	0.0116233	0.246192	ENSG00000112964	GHR	growth hormone receptor	2690
chr5	74017031	74063042	46012	-	0.421392	5.11539	6.31138	0.0119965	0.249748	ENSG00000164347	GFM2	G elongation factor mitochondrial 2	84340
chr5	87491023	87564665	73643	-	0.43661	4.24803	6.3094	0.0120099	0.249748	ENSG00000164180	TMEM161B	transmembrane protein 161B	153396
chr5	140027384	140042065	14682	+	0.327004	7.08303	6.29964	0.0120762	0.249785	ENSG00000113141	IK	IK cytokine, down-regulator of HLA II	3550
chr5	150409504	150467221	57718	-	0.451765	8.87017	6.29307	0.0121211	0.249785	ENSG00000145901	TNIP1	TNFAIP3 interacting protein 1	10318
chr5	132211071	132299354	88284	-	0.4288	7.5981	6.29074	0.012137	0.249887	ENSG00000072364	AFF4	AF4/FMR2 family member 4	27125
chr5	63801774	63908121	106348	+	1.11331	2.22311	6.28186	0.012198	0.25069	ENSG00000186479	RGS7BP	regulator of G-protein signaling 7 binding protein	401190
chr5	2752262	2755511	3250	+	1.90201	0.103207	6.27312	0.0122583	0.25132	ENSG00000186493	C5orf38	chromosome 5 open reading frame 38	153571
chr5	180274611	180288286	13676	-	0.404454	4.65544	6.26436	0.012319	0.251804	ENSG00000196670	ZFP62	ZFP62 zinc finger protein	643836
chr5	42756920	42802539	45620	+	0.626568	1.96196	6.21254	0.0126848	0.25451	ENSG00000198865	CCDC152	coiled-coil domain containing 152	100129792
chr5	140762467	140892548	130082	+	1.48473	2.22305	6.20734	0.0127221	0.255035	ENSG00000253537	PCDHGA7	protocadherin gamma subfamily A, 7	56108
chr5	179105559	179107975	2417	-	1.03112	-1.80917	6.19535	0.0128086	0.255423	ENSG00000204659	CBY3	chibby family member 3	646019
chr5	115163894	115177548	13655	-	0.347566	5.52235	6.16587	0.0130238	0.257913	ENSG00000145782	ATG12	autophagy related 12	9140
chr5	64064755	64314590	249836	+	0.344022	4.50058	6.16023	0.0130654	0.258512	ENSG00000153015	CWC27	CWC27 spliceosome associated protein homolog	10283
chr5	175223610	175311023	87414	+	3.07089	-1.78526	6.1496	0.0131442	0.259192	ENSG00000145920	CPLX2	complexin 2	10814
chr5	68665124	68710630	45507	+	0.337137	5.12615	6.13864	0.0132259	0.259192	ENSG00000152942	RAD17	RAD17 checkpoint clamp loader component	5884
chr5	159436180	159492550	56371	+	0.391978	6.11801	6.1143	0.0134092	0.260228	ENSG00000113312	TTC1	tetratricopeptide repeat domain 1	7265
chr5	102455958	102539224	83267	+	0.374946	5.94038	6.0394	0.0139901	0.265411	ENSG00000145725	PPIP5K2	diphosphoinositol pentakisphosphate kinase 2	23262
chr5	27472399	27496508	24110	+	2.01363	0.832702	5.98425	0.0144342	0.269261	ENSG00000250337	LINC01021	long intergenic non-protein coding RNA 1021	643401
chr5	135468536	135518422	49887	+	0.348483	6.46111	5.97322	0.0145247	0.269409	ENSG00000113658	SMAD5	SMAD family member 5	4090
chr5	79272539	79287088	14550	-	0.435365	4.76029	5.95885	0.0146436	0.271174	ENSG00000177034	MTX3	metaxin 3	345778
chr5	150399999	150408554	8556	+	0.865489	11.214	5.8862	0.01526	0.276009	ENSG00000211445	GPX3	glutathione peroxidase 3	2878
chr5	140792743	140892548	99806	+	-1.19296	2.262	5.85354	0.0155457	0.277028	ENSG00000253846	PCDHGA10	protocadherin gamma subfamily A, 10	56106
chr5	131891711	131980313	88603	+	0.413956	6.52796	5.84015	0.0156645	0.277262	ENSG00000113522	RAD50	RAD50 double strand break repair protein	10111
chr5	176873796	176883287	9492	+	-0.978202	1.57003	5.79213	0.0160981	0.279383	ENSG00000131188	PRR7	proline rich 7, synaptic	80758
chr5	162864577	162875205	10629	+	0.590028	7.80676	5.75454	0.0164461	0.282591	ENSG00000113328	CCNG1	cyclin G1	900
chr5	110073862	110098484	24623	+	0.338648	6.09155	5.74317	0.0165529	0.283151	ENSG00000164209	SLC25A46	solute carrier family 25 member 46	91137
chr5	6582287	6588613	6327	+	-2.19784	-0.314776	5.72955	0.0166817	0.283403	ENSG00000250056	LINC01018	long intergenic non-protein coding RNA 1018	255167
chr5	92953431	93447404	493974	-	0.49593	5.52393	5.67933	0.017166	0.287728	ENSG00000113391	FAM172A	family with sequence similarity 172 member A	83989
chr5	137688285	137772716	84432	+	0.367423	6.97278	5.65379	0.0174177	0.289025	ENSG00000120733	KDM3B	lysine demethylase 3B	51780
chr5	137475459	137514358	38900	-	0.41214	5.87522	5.57507	0.0182179	0.297301	ENSG00000112983	BRD8	bromodomain containing 8	10902
chr5	80256508	80525981	269474	+	0.907414	5.09585	5.52452	0.0187517	0.30021	ENSG00000113319	RASGRF2	Ras protein specific guanine nucleotide releasing factor 2	5924
chr5	134074170	134087850	13681	+	0.48131	5.97481	5.49523	0.0190684	0.301586	ENSG00000164615	CAMLG	calcium modulating ligand	819
chr5	78293429	78365449	72021	-	0.691685	6.6302	5.44766	0.0195946	0.305395	ENSG00000132837	DMGDH	dimethylglycine dehydrogenase	29958
chr5	94799599	94890709	91111	-	0.335896	6.79989	5.42805	0.0198158	0.306333	ENSG00000198677	TTC37	tetratricopeptide repeat domain 37	9652
chr5	75699149	76003957	304809	+	0.603634	5.76816	5.40604	0.0200672	0.308757	ENSG00000145703	IQGAP2	IQ motif containing GTPase activating protein 2	10788
chr5	21750973	22853731	1102759	-	2.55153	-0.548671	5.39257	0.0202226	0.30962	ENSG00000154162	CDH12	cadherin 12	1010
chr5	153371269	153418497	47229	-	0.287909	5.13266	5.39153	0.0202347	0.30962	ENSG00000055147	FAM114A2	family with sequence similarity 114 member A2	10827
chr5	79331170	79379107	47938	+	-1.8591	4.41516	5.37892	0.0203815	0.309979	ENSG00000113296	THBS4	thrombospondin 4	7060
chr5	148724977	148734146	9170	+	0.32191	4.90236	5.35921	0.0206131	0.311531	ENSG00000164284	GRPEL2	GrpE like 2, mitochondrial	134266
chr5	90664541	90679149	14609	-	0.687885	8.48454	5.35873	0.0206188	0.311531	ENSG00000113369	ARRDC3	arrestin domain containing 3	57561
chr5	659977	693510	33534	-	0.97989	4.9984	5.33599	0.0208894	0.312504	ENSG00000171368	TPPP	tubulin polymerization promoting protein	11076
chr5	10353751	10440500	86750	+	0.38244	7.89989	5.33387	0.0209149	0.312504	ENSG00000145495	2006-03-01	membrane associated ring-CH-type finger 6	10299
chr5	13690437	13944589	254153	-	1.20876	3.64273	5.3272	0.0209951	0.312504	ENSG00000039139	DNAH5	dynein axonemal heavy chain 5	1767
chr5	172261223	172379688	118466	+	0.532809	8.86439	5.3175	0.0211123	0.312821	ENSG00000113719	ERGIC1	endoplasmic reticulum-golgi intermediate compartment 1	57222
chr5	140782520	140892548	110029	+	1.33512	2.76242	5.24503	0.0220096	0.319139	ENSG00000261934	PCDHGA9	protocadherin gamma subfamily A, 9	56107
chr5	134303596	134347397	43802	+	0.693052	0.487149	5.17231	0.0229497	0.323915	ENSG00000152705	CATSPER3	cation channel sperm associated 3	347732
chr5	156693091	156822606	129516	+	0.555398	7.77911	5.14698	0.0232868	0.325117	ENSG00000055163	CYFIP2	cytoplasmic FMR1 interacting protein 2	26999
chr5	76326210	76361058	34849	+	0.270549	5.45036	5.11442	0.0237277	0.32694	ENSG00000164252	AGGF1	angiogenic factor with G-patch and FHA domains 1	55109
chr5	56469775	56560506	90732	+	0.251321	6.79161	5.08243	0.0241694	0.329269	ENSG00000062194	GPBP1	GC-rich promoter binding protein 1	65056
chr5	96211644	96255406	43763	+	1.16719	6.1163	5.0508	0.0246146	0.330921	ENSG00000164308	ERAP2	endoplasmic reticulum aminopeptidase 2	64167
chr5	112312407	112357892	45486	+	0.394647	5.545	5.01452	0.0251356	0.332769	ENSG00000172795	DCP2	decapping mRNA 2	167227
chr5	64859063	64883376	24314	+	0.32832	4.66965	5.01227	0.0251683	0.332947	ENSG00000113593	PPWD1	peptidylprolyl isomerase domain and WD repeat containing 1	23398
chr5	140071018	140078890	7873	+	0.28447	5.26584	5.00719	0.0252423	0.33354	ENSG00000112855	HARS2	histidyl-tRNA synthetase 2, mitochondrial	23438
chr5	138677519	138705409	27891	+	0.344758	6.52727	4.94567	0.026156	0.340113	ENSG00000120727	PAIP2	poly(A) binding protein interacting protein 2	51247
chr5	147763498	147822399	58902	+	0.270001	5.586	4.94071	0.0262313	0.340113	ENSG00000145868	FBXO38	F-box protein 38	81545
chr5	7859272	7869150	9879	-	0.426193	4.38399	4.90194	0.0268265	0.343189	ENSG00000124279	FASTKD3	FAST kinase domains 3	79072
chr5	172068276	172118533	50258	+	0.710781	6.19735	4.87166	0.0273012	0.345739	ENSG00000214357	NEURL1B	neuralized E3 ubiquitin protein ligase 1B	54492
chr5	158741791	158757481	15691	-	1.27316	-2.48848	4.8404	0.0278005	0.34765	ENSG00000113302	IL12B	interleukin 12B	3593
chr5	96496571	96519005	22435	-	0.337047	4.7047	4.79843	0.0284858	0.350282	ENSG00000058729	RIOK2	RIO kinase 2	55781
chr5	133860066	133918918	58853	+	0.365358	6.44516	4.77638	0.0288527	0.351919	ENSG00000043143	JADE2	jade family PHD finger 2	23338
chr5	80713179	81047072	333894	-	0.434592	4.87597	4.69725	0.030211	0.357718	ENSG00000145687	SSBP2	single stranded DNA binding protein 2	23635
chr5	1009077	1038927	29851	+	1.59169	3.03331	4.69413	0.0302657	0.357799	ENSG00000145506	NKD2	naked cuticle homolog 2	85409
chr5	138723257	138725605	2349	-	-1.348	1.98541	4.6624	0.0308301	0.360941	ENSG00000170476	MZB1	marginal zone B and B1 cell specific protein	51237
chr5	98105322	98108788	3467	-	-0.763113	-1.21554	4.65933	0.0308853	0.361088	ENSG00000246763	RGMB-AS1	RGMB antisense RNA 1	503569
chr5	176449697	176508190	58494	+	0.314437	3.97878	4.6332	0.031359	0.363093	ENSG00000113761	ZNF346	zinc finger protein 346	23567
chr5	1225470	1246304	20835	+	1.9562	3.40647	4.60591	0.031862	0.365214	ENSG00000164363	SLC6A18	solute carrier family 6 member 18	348932
chr5	40841410	40855456	14047	+	0.724392	4.30011	4.60091	0.031955	0.365545	ENSG00000132357	CARD6	caspase recruitment domain family member 6	84674
chr5	173034148	173043666	9519	-	0.415934	5.68902	4.58479	0.0322569	0.367342	ENSG00000145919	BOD1	biorientation of chromosomes in cell division 1	91272
chr5	114948905	114961876	12972	-	0.369083	7.43843	4.58209	0.0323077	0.367555	ENSG00000134970	TMED7	transmembrane p24 trafficking protein 7	51014
chr5	157158323	157166772	8450	+	0.46318	4.41125	4.56515	0.0326289	0.369335	ENSG00000113272	THG1L	tRNA-histidine guanylyltransferase 1 like	54974
chr5	140777695	140892548	114854	+	-1.5054	2.86328	4.50719	0.0337527	0.37466	ENSG00000276547	PCDHGB5	protocadherin gamma subfamily B, 5	56101
chr5	1063011	1063089	79	-	1.25211	-2.02523	4.44872	0.0349273	0.380825	ENSG00000263834	MIR4635	microRNA 4635	100616479
chr5	139482507	139487597	5091	-	0.436693	1.53192	4.44072	0.0350914	0.381362	ENSG00000245146	LINC01024	long intergenic non-protein coding RNA 1024	100505636
chr5	44809027	44815618	6592	+	0.32727	5.2658	4.43384	0.0352332	0.381632	ENSG00000112996	MRPS30	mitochondrial ribosomal protein S30	10884
chr5	178487607	178507691	20085	+	0.613431	3.07667	4.43091	0.0352938	0.381926	ENSG00000177932	ZNF354C	zinc finger protein 354C	30832
chr5	50668571	50679166	10596	-	-3.7951	-3.07573	4.41508	0.0356226	0.383846	ENSG00000259663	LOC642366	uncharacterized LOC642366	642366
chr5	145138582	145214899	76318	-	0.506683	3.22302	4.41134	0.0357009	0.384043	ENSG00000186314	PRELID2	PRELI domain containing 2	153768
chr5	134363424	134369964	6541	-	-1.95596	-1.21589	4.38424	0.0362728	0.386295	ENSG00000069011	PITX1	paired like homeodomain 1	5307
chr5	138702885	138719039	16155	-	1.02672	3.69178	4.34333	0.0371542	0.392007	ENSG00000170482	SLC23A1	solute carrier family 23 member 1	9963
chr5	78365547	78385897	20351	+	0.587553	7.85413	4.33357	0.0373678	0.393189	ENSG00000132840	BHMT2	betaine--homocysteine S-methyltransferase 2	23743
chr5	72848025	72861511	13487	-	0.346914	4.01739	4.31843	0.0377018	0.395064	ENSG00000164331	ANKRA2	ankyrin repeat family A member 2	57763
chr5	157170755	157183746	12992	+	0.397693	3.4128	4.30884	0.0379147	0.396364	ENSG00000155858	LSM11	LSM11, U7 small nuclear RNA associated	134353
chr5	177631508	177638184	6677	+	-0.37463	6.79181	4.29695	0.0381809	0.396801	ENSG00000197451	HNRNPAB	heterogeneous nuclear ribonucleoprotein A/B	3182
chr5	59892739	59995993	103255	-	0.868487	1.29791	4.27074	0.0387741	0.399517	ENSG00000035499	DEPDC1B	DEP domain containing 1B	55789
chr5	53813589	53842416	28828	+	0.366568	5.48016	4.18912	0.0406843	0.408866	ENSG00000178996	SNX18	sorting nexin 18	112574
chr5	65018023	65125111	107089	+	0.359449	5.00779	4.16913	0.0411669	0.411183	ENSG00000123213	NLN	neurolysin	57486
chr5	134240810	134298336	57527	+	0.352587	3.91991	4.1483	0.0416763	0.413136	ENSG00000132570	PCBD2	pterin-4 alpha-carbinolamine dehydratase 2	84105
chr5	131409485	131411863	2379	+	-1.99052	-2.29901	4.06752	0.0437153	0.420628	ENSG00000164400	CSF2	colony stimulating factor 2	1437
chr5	115140430	115152405	11976	-	-1.33893	0.108004	4.05933	0.0439278	0.421059	ENSG00000129596	CDO1	cysteine dioxygenase type 1	1036
chr5	89811445	89825401	13957	-	0.377125	5.54414	4.04221	0.0443756	0.422002	ENSG00000176018	LYSMD3	LysM domain containing 3	116068
chr5	125695788	125829853	134066	+	0.324514	5.51465	4.03745	0.0445011	0.422268	ENSG00000155324	GRAMD3	GRAM domain containing 3	65983
chr5	304292	438405	134114	+	-1.22002	2.77446	4.02912	0.0447212	0.42335	ENSG00000063438	AHRR	aryl-hydrocarbon receptor repressor	57491
chr5	1461542	1524076	62535	-	0.620478	8.08325	4.01551	0.0450835	0.423776	ENSG00000153395	LPCAT1	lysophosphatidylcholine acyltransferase 1	79888
chr5	122847793	122952738	104946	+	0.282118	5.13097	3.98789	0.0458285	0.426911	ENSG00000151292	CSNK1G3	casein kinase 1 gamma 3	1456
chr5	114914339	114961876	47538	-	0.606396	-0.59731	3.95146	0.0468306	0.428674	ENSG00000251201	TMED7-TICAM2	TMED7-TICAM2 readthrough	100302736
chr5	140710252	140892548	182297	+	0.8269	1.33857	3.93866	0.0471884	0.430372	ENSG00000204956	PCDHGA1	protocadherin gamma subfamily A, 1	56114
chr5	179660595	179719071	58477	-	0.242781	5.86008	3.9055	0.0481283	0.430946	ENSG00000050748	MAPK9	mitogen-activated protein kinase 9	5601
chr5	74632154	74657926	25773	+	0.33662	5.19045	3.89355	0.0484719	0.432328	ENSG00000113161	HMGCR	3-hydroxy-3-methylglutaryl-CoA reductase	3156
chr5	73923231	73937249	14019	-	0.481212	5.30983	3.88426	0.0487408	0.433207	ENSG00000171617	ENC1	ectodermal-neural cortex 1	8507
chr5	8457800	8463209	5410	+	0.715601	3.03642	3.88291	0.0487799	0.433207	ENSG00000247516	MIR4458HG	MIR4458 host gene	100505738
chr5	1050489	1112172	61684	-	0.481009	7.97227	3.88098	0.0488361	0.433207	ENSG00000113504	SLC12A7	solute carrier family 12 member 7	10723
chr5	139028301	139062680	34380	+	0.368693	7.11138	3.84106	0.050012	0.436766	ENSG00000171604	CXXC5	CXXC finger protein 5	51523
chr5	167982628	168006614	23987	-	0.304854	6.19719	3.81125	0.0509094	0.439144	ENSG00000120137	PANK3	pantothenate kinase 3	79646
chr5	55230925	55290821	59897	-	0.314116	8.70658	3.7957	0.0513845	0.440161	ENSG00000134352	IL6ST	interleukin 6 signal transducer	3572
chr5	170288896	170727019	438124	+	0.929576	1.2257	3.78874	0.0515986	0.441255	ENSG00000204764	RANBP17	RAN binding protein 17	64901
chr5	133936839	133968533	31695	-	0.28429	6.45379	3.77044	0.0521658	0.442953	ENSG00000152700	SAR1B	secretion associated Ras related GTPase 1B	51128
chr5	175875356	175937075	61720	+	0.250747	6.60006	3.71917	0.0537913	0.450391	ENSG00000113194	FAF2	Fas associated factor family member 2	23197
chr5	137273642	137368802	95161	-	0.350667	5.31724	3.67926	0.0550934	0.455449	ENSG00000031003	FAM13B	family with sequence similarity 13 member B	51306
chr5	179263634	179285840	22207	-	0.568941	4.87139	3.64647	0.0561883	0.458123	ENSG00000161010	MRNIP	MRN complex interacting protein	51149
chr5	141346402	141369856	23455	+	0.290428	6.3999	3.62	0.0570888	0.460458	ENSG00000013561	RNF14	ring finger protein 14	9604
chr5	168088738	168728133	639396	-	0.683185	7.04468	3.60889	0.0574716	0.461778	ENSG00000184347	SLIT3	slit guidance ligand 3	6586
chr5	79407050	79551898	144849	-	0.450935	5.47741	3.60247	0.0576937	0.462284	ENSG00000164300	SERINC5	serine incorporator 5	256987
chr5	95726040	95768985	42946	-	-1.07552	0.0498598	3.58367	0.0583502	0.464543	ENSG00000175426	PCSK1	proprotein convertase subtilisin/kexin type 1	5122
chr5	108083523	108523373	439851	+	0.34106	4.83173	3.57676	0.0585933	0.465181	ENSG00000151422	FER	FER tyrosine kinase	2241
chr5	139929652	139937678	8027	-	-0.34476	5.07388	3.5686	0.058882	0.466575	ENSG00000213523	SRA1	steroid receptor RNA activator 1	10011
chr5	150632613	150649953	17341	+	0.489705	7.07274	3.56463	0.0590231	0.466918	ENSG00000196743	GM2A	GM2 ganglioside activator	2760
chr5	70751442	70863649	112208	+	0.358921	5.53247	3.54835	0.0596046	0.467814	ENSG00000145734	BDP1	B double prime 1, subunit of RNA polymerase III transcription initiation factor IIIB	55814
chr5	138089107	138270723	181617	+	0.282165	9.17311	3.54388	0.0597657	0.468623	ENSG00000044115	CTNNA1	catenin alpha 1	1495
chr5	145492589	145562294	69706	-	0.295891	7.15326	3.54232	0.0598217	0.468639	ENSG00000133706	LARS	leucyl-tRNA synthetase	51520
chr5	32710743	32791830	81088	+	1.06635	8.61709	3.54028	0.0598954	0.468639	ENSG00000113389	NPR3	natriuretic peptide receptor 3	4883
chr5	1253287	1295162	41876	-	-2.19307	0.00501506	3.48305	0.0620002	0.476169	ENSG00000164362	TERT	telomerase reverse transcriptase	7015
chr5	473334	524549	51216	-	1.13302	4.37616	3.4649	0.0626844	0.477409	ENSG00000066230	SLC9A3	solute carrier family 9 member A3	6550
chr5	988425	997455	9031	-	1.16351	2.40465	3.43745	0.0637339	0.478567	ENSG00000215246	LOC100506688	uncharacterized LOC100506688	100506688
chr5	43039182	43040447	1266	-	0.643303	2.36877	3.43106	0.063981	0.478823	ENSG00000177721	ANXA2R	annexin A2 receptor	389289
chr5	78908243	78982471	74229	+	0.233901	5.76029	3.43069	0.0639953	0.478823	ENSG00000164329	PAPD4	poly(A) RNA polymerase D4, non-canonical	167153
chr5	14704909	14871887	166979	-	0.379448	6.14441	3.42055	0.0643895	0.479223	ENSG00000154122	ANKH	ANKH inorganic pyrophosphate transport regulator	56172
chr5	52393895	52405598	11704	-	0.27785	5.89113	3.36437	0.066621	0.488333	ENSG00000164172	MOCS2	molybdenum cofactor synthesis 2	4338
chr5	115177619	115249778	72160	+	0.358135	5.83116	3.35262	0.067098	0.489629	ENSG00000177879	AP3S1	adaptor related protein complex 3 sigma 1 subunit	1176
chr5	68389776	68426899	37124	+	0.247836	6.00418	3.31471	0.0686625	0.493524	ENSG00000145740	SLC30A5	solute carrier family 30 member 5	64924
chr5	133737756	133747598	9843	-	0.295101	4.59242	3.31062	0.0688336	0.493773	ENSG00000237190	CDKN2AIPNL	CDKN2A interacting protein N-terminal like	91368
chr5	141000443	141016423	15981	-	0.243328	5.88886	3.3045	0.0690903	0.494022	ENSG00000171720	HDAC3	histone deacetylase 3	8841
chr5	112196885	112228776	31892	+	-0.284714	3.97028	3.29508	0.0694876	0.495351	ENSG00000153037	SRP19	signal recognition particle 19	6728
chr5	39371776	39425335	53560	-	0.34097	9.0223	3.25118	0.0713721	0.500867	ENSG00000153071	DAB2	DAB2, clathrin adaptor protein	1601
chr5	140560980	140565796	4817	+	0.811046	4.21767	3.23778	0.071958	0.502034	ENSG00000272674	PCDHB16	protocadherin beta 16	57717
chr5	41904470	41921738	17269	+	0.232952	5.39138	3.21884	0.0727954	0.503983	ENSG00000205765	C5orf51	chromosome 5 open reading frame 51	285636
chr5	102421704	102455842	34139	-	0.320293	3.15462	3.2172	0.0728683	0.504021	ENSG00000145723	GIN1	gypsy retrotransposon integrase 1	54826
chr5	131701182	131701291	110	-	0.588188	0.298573	3.19499	0.0738642	0.505558	ENSG00000263597	MIR3936	microRNA 3936	100500865
chr5	60169659	60240905	71247	-	0.263306	2.99863	3.19203	0.073998	0.505853	ENSG00000049167	ERCC8	ERCC excision repair 8, CSA ubiquitin ligase complex subunit	1161
chr5	80529139	80562217	33079	+	1.20523	2.64735	3.18698	0.0742271	0.505853	ENSG00000131730	CKMT2	creatine kinase, mitochondrial 2	1160
chr5	32354456	32444844	90389	-	0.212428	6.86397	3.17839	0.0746181	0.505853	ENSG00000056097	ZFR	zinc finger RNA binding protein	51663
chr5	112043202	112181936	138735	+	0.346173	5.64247	3.17713	0.0746757	0.505853	ENSG00000134982	APC	APC, WNT signaling pathway regulator	324
chr5	126626456	126796910	170455	+	-1.2937	-1.43556	3.16097	0.0754186	0.507303	ENSG00000145794	MEGF10	multiple EGF like domains 10	84466
chr5	80625947	80689988	64042	-	-1.76231	-2.25773	3.14518	0.0761516	0.509455	ENSG00000172497	ACOT12	acyl-CoA thioesterase 12	134526
chr5	122181160	122344902	163743	+	0.278494	4.13653	3.11932	0.0773688	0.513536	ENSG00000064652	SNX24	sorting nexin 24	28966
chr5	133984475	134063601	79127	+	0.30735	5.79907	3.04963	0.0807554	0.523089	ENSG00000113615	SEC24A	SEC24 homolog A, COPII coat complex component	10802
chr5	63461671	63668696	207026	+	0.736807	4.20599	2.9952	0.0835117	0.529708	ENSG00000164197	RNF180	ring finger protein 180	285671
chr5	114546527	114598569	52043	-	0.229954	5.12376	2.9471	0.086032	0.536529	ENSG00000164219	PGGT1B	protein geranylgeranyltransferase type I subunit beta	5229
chr5	137774690	137782658	7969	+	-0.821232	-0.48023	2.93782	0.0865272	0.537224	ENSG00000132563	REEP2	receptor accessory protein 2	51308
chr5	141971743	142077635	105893	-	0.65651	2.70915	2.92835	0.0870365	0.537391	ENSG00000113578	FGF1	fibroblast growth factor 1	2246
chr5	140718354	140892548	174195	+	0.62705	1.86361	2.91443	0.0877905	0.538994	ENSG00000081853	PCDHGA2	protocadherin gamma subfamily A, 2	56113
chr5	78407604	78428113	20510	+	0.685795	8.25214	2.87622	0.0898966	0.542769	ENSG00000145692	BHMT	betaine--homocysteine S-methyltransferase	635
chr5	130759614	131132756	373143	-	0.280878	3.88076	2.876	0.089909	0.542769	ENSG00000158987	RAPGEF6	Rap guanine nucleotide exchange factor 6	51735
chr5	892969	918164	25196	+	-0.512027	2.49869	2.87489	0.0899714	0.542769	ENSG00000071539	TRIP13	thyroid hormone receptor interactor 13	9319
chr5	37291941	37371197	79257	-	0.260542	5.23718	2.86971	0.0902612	0.543495	ENSG00000113569	NUP155	nucleoporin 155	9631
chr5	96271346	96365115	93770	+	0.313896	6.81653	2.85278	0.0912163	0.545783	ENSG00000113441	LNPEP	leucyl and cystinyl aminopeptidase	4012
chr5	154092462	154197167	104706	+	0.255168	8.01886	2.84405	0.091713	0.545903	ENSG00000155506	LARP1	La ribonucleoprotein domain family member 1	23367
chr5	77298150	77590579	292430	-	0.220752	6.1656	2.83757	0.0920834	0.547251	ENSG00000132842	AP3B1	adaptor related protein complex 3 beta 1 subunit	8546
chr5	174867675	174871163	3489	-	0.911087	-0.541909	2.82965	0.0925385	0.548618	ENSG00000184845	DRD1	dopamine receptor D1	1812
chr5	139781399	139919441	138043	+	0.339502	2.94676	2.80617	0.0939022	0.551458	ENSG00000131503	ANKHD1	ankyrin repeat and KH domain containing 1	54882
chr5	37379412	37752774	373363	+	0.19282	4.5718	2.79492	0.0945637	0.552328	ENSG00000082068	WDR70	WD repeat domain 70	55100
chr5	132086509	132113561	27053	-	0.268756	6.7783	2.77205	0.095923	0.554932	ENSG00000164402	2008-09-01	septin 8	23176
chr5	52285156	52390609	105454	+	0.398942	5.69236	2.75254	0.0971001	0.55579	ENSG00000164171	ITGA2	integrin subunit alpha 2	3673
chr5	131593351	131609147	15797	+	-0.842967	3.34852	2.74732	0.0974176	0.556084	ENSG00000131435	PDLIM4	PDZ and LIM domain 4	8572
chr5	140207650	140391929	184280	+	0.866378	-0.17644	2.73683	0.0980589	0.557237	ENSG00000081842	PCDHA6	protocadherin alpha 6	56142
chr5	126112315	126172712	60398	+	-0.453071	4.22935	2.72103	0.0990339	0.558957	ENSG00000113368	LMNB1	lamin B1	4001
chr5	35617989	35814713	196725	+	0.466529	4.16445	2.71214	0.0995874	0.559881	ENSG00000152582	SPEF2	sperm flagellar 2	79925
chr5	131528304	131563556	35253	-	0.449346	6.92781	2.69463	0.100687	0.561569	ENSG00000072682	P4HA2	prolyl 4-hydroxylase subunit alpha 2	8974
chr5	36876861	37065921	189061	+	0.272955	6.22637	2.69051	0.100947	0.561829	ENSG00000164190	NIPBL	NIPBL, cohesin loading factor	25836
chr5	37106330	37249530	143201	-	0.299219	4.74036	2.68282	0.101436	0.562191	ENSG00000197603	C5orf42	chromosome 5 open reading frame 42	65250
chr5	60047616	60140101	92486	-	0.527344	6.36572	2.64484	0.103887	0.56591	ENSG00000164181	ELOVL7	ELOVL fatty acid elongase 7	79993
chr5	118172569	118324240	151672	-	0.292604	3.81039	2.64132	0.104117	0.56591	ENSG00000169570	DTWD2	DTW domain containing 2	285605
chr5	150070352	150080669	10318	-	0.235721	6.03081	2.64098	0.10414	0.56591	ENSG00000086589	RBM22	RNA binding motif protein 22	55696
chr5	99871124	99922440	51317	+	0.343884	5.00793	2.63272	0.104682	0.56633	ENSG00000174132	FAM174A	family with sequence similarity 174 member A	345757
chr5	74062816	74072737	9922	+	0.352317	6.91078	2.61202	0.106057	0.567651	ENSG00000164346	NSA2	NSA2, ribosome biogenesis homolog	10412
chr5	78073037	78282357	209321	-	0.272263	6.17978	2.60218	0.106717	0.568832	ENSG00000113273	ARSB	arylsulfatase B	411
chr5	141232673	141257944	25272	-	0.482355	5.92395	2.59096	0.107475	0.569593	ENSG00000156453	PCDH1	protocadherin 1	5097
chr5	162930070	162946359	16290	+	0.314631	7.09475	2.58935	0.107585	0.569817	ENSG00000038274	MAT2B	methionine adenosyltransferase 2B	27430
chr5	146965004	147162411	197408	-	0.993183	0.837595	2.58723	0.107729	0.569895	ENSG00000176049	JAKMIP2	janus kinase and microtubule interacting protein 2	9832
chr5	159678671	159766599	87929	-	0.677914	3.30494	2.5647	0.109273	0.572571	ENSG00000135083	CCNJL	cyclin J like	79616
chr5	149877340	149937773	60434	+	0.364656	7.54902	2.55628	0.109857	0.57429	ENSG00000070614	NDST1	N-deacetylase and N-sulfotransferase 1	3340
chr5	60453536	60458302	4767	-	0.225824	6.09753	2.53033	0.111677	0.578568	ENSG00000188725	SMIM15	small integral membrane protein 15	643155
chr5	112212081	112258031	45951	-	0.251623	8.05154	2.51114	0.113044	0.579863	ENSG00000129625	REEP5	receptor accessory protein 5	7905
chr5	65222382	65376851	154470	+	0.212713	6.90689	2.50438	0.11353	0.580948	ENSG00000112851	ERBIN	erbb2 interacting protein	55914
chr5	9035138	9546233	511096	-	0.349	6.11846	2.4978	0.114006	0.580989	ENSG00000112902	SEMA5A	semaphorin 5A	9037
chr5	73935848	74017113	81266	+	0.275891	7.17922	2.4969	0.114071	0.580991	ENSG00000049860	HEXB	hexosaminidase subunit beta	3074
chr5	140080032	140086239	6208	+	0.243884	6.67973	2.47466	0.115694	0.582385	ENSG00000146007	ZMAT2	zinc finger matrin-type 2	153527
chr5	14581891	14616287	34397	+	0.541532	4.19584	2.42656	0.119295	0.587686	ENSG00000145569	FAM105A	family with sequence similarity 105 member A	54491
chr5	141016517	141020631	4115	+	-0.519195	0.250416	2.42265	0.119593	0.587686	ENSG00000164620	RELL2	RELT like 2	285613
chr5	55395507	55529186	133680	-	0.672508	-0.811987	2.4203	0.119772	0.587728	ENSG00000164512	ANKRD55	ankyrin repeat domain 55	79722
chr5	170814708	170837888	23181	+	0.389822	9.59596	2.41959	0.119826	0.587755	ENSG00000181163	NPM1	nucleophosmin	4869
chr5	140557371	140560081	2711	+	0.684489	0.632624	2.41717	0.120012	0.588377	ENSG00000120322	PCDHB8	protocadherin beta 8	56128
chr5	16451628	16465894	14267	-	0.260868	5.27397	2.40511	0.12094	0.589548	ENSG00000173545	ZNF622	zinc finger protein 622	90441
chr5	149109815	149234585	124771	+	0.469547	2.85759	2.37685	0.123146	0.593086	ENSG00000155846	PPARGC1B	PPARG coactivator 1 beta	133522
chr5	204875	218297	13423	-	0.316559	5.60666	2.3626	0.124275	0.594728	ENSG00000164366	CCDC127	coiled-coil domain containing 127	133957
chr5	162880586	162887143	6558	-	0.219695	4.72088	2.35361	0.124993	0.595819	ENSG00000170584	NUDCD2	NudC domain containing 2	134492
chr5	145969067	146461083	492017	-	0.650105	1.39129	2.32957	0.126937	0.598339	ENSG00000156475	PPP2R2B	protein phosphatase 2 regulatory subunit Bbeta	5521
chr5	72112418	72210215	97798	+	0.234495	6.94956	2.31622	0.128031	0.599289	ENSG00000083312	TNPO1	transportin 1	3842
chr5	10564435	10657928	93494	+	0.472365	6.45058	2.30771	0.128733	0.600753	ENSG00000164236	ANKRD33B	ankyrin repeat domain 33B	651746
chr5	139226364	139422884	196521	-	-0.481734	0.719416	2.30243	0.129172	0.601217	ENSG00000158458	NRG2	neuregulin 2	9542
chr5	76728069	76788332	60264	-	0.205723	5.40374	2.25304	0.133353	0.608358	ENSG00000164253	WDR41	WD repeat domain 41	55255
chr5	133307566	133442104	134539	-	0.234666	8.3167	2.25151	0.133484	0.608393	ENSG00000213585	VDAC1	voltage dependent anion channel 1	7416
chr5	7869217	7901235	32019	+	0.243792	6.02628	2.22796	0.135532	0.612365	ENSG00000124275	MTRR	5-methyltetrahydrofolate-homocysteine methyltransferase reductase	4552
chr5	154266976	154317776	50801	-	0.230497	5.23853	2.19986	0.138024	0.614518	ENSG00000082516	GEMIN5	gem nuclear organelle associated protein 5	25929
chr5	54273695	54281414	7720	-	0.686942	8.57016	2.19333	0.138609	0.615089	ENSG00000164283	ESM1	endothelial cell specific molecule 1	11082
chr5	43376748	43412488	35741	-	0.690212	5.23102	2.14371	0.143156	0.622644	ENSG00000151882	CCL28	C-C motif chemokine ligand 28	56477
chr5	78531925	78623038	91114	+	0.417676	4.36374	2.09401	0.147878	0.62911	ENSG00000152409	JMY	junction mediating and regulatory protein, p53 cofactor	133746
chr5	141488324	141534008	45685	+	0.20439	7.6082	2.04344	0.152863	0.634748	ENSG00000131507	NDFIP1	Nedd4 family interacting protein 1	80762
chr5	86687311	86708850	21540	-	-0.19863	4.7423	2.03683	0.153529	0.634748	ENSG00000134480	CCNH	cyclin H	902
chr5	140044384	140050553	6170	+	0.187567	5.29553	2.03648	0.153565	0.634748	ENSG00000120314	WDR55	WD repeat domain 55	54853
chr5	176811432	176825849	14418	+	1.30383	3.43151	2.03479	0.153736	0.634994	ENSG00000131183	SLC34A1	solute carrier family 34 member 1	6569
chr5	34017963	34043371	25409	-	-0.89567	4.68136	2.03099	0.15412	0.635194	ENSG00000082196	C1QTNF3	C1q and TNF related 3	114899
chr5	178450776	178461388	10613	+	0.292741	2.18408	1.9981	0.157497	0.637724	ENSG00000234284	ZNF879	zinc finger protein 879	345462
chr5	35856977	35879705	22729	+	0.568243	4.56613	1.99725	0.157585	0.637779	ENSG00000168685	IL7R	interleukin 7 receptor	3575
chr5	89689529	89705603	16075	-	0.246666	4.08182	1.99533	0.157785	0.63821	ENSG00000153140	CETN3	centrin 3	1070
chr5	31400602	31532282	131681	-	0.18437	5.69047	1.98188	0.159192	0.639749	ENSG00000113360	DROSHA	drosha ribonuclease III	29102
chr5	133492082	133512724	20643	-	0.239027	8.26975	1.9656	0.160916	0.642455	ENSG00000113558	SKP1	S-phase kinase associated protein 1	6500
chr5	176560080	176727214	167135	+	0.245404	6.54238	1.96145	0.161358	0.642594	ENSG00000165671	NSD1	nuclear receptor binding SET domain protein 1	64324
chr5	142150292	142608572	458281	+	0.292101	6.09582	1.95487	0.162063	0.642675	ENSG00000145819	ARHGAP26	Rho GTPase activating protein 26	23092
chr5	75911307	75919259	7953	-	-0.837986	1.46842	1.89664	0.168455	0.653575	ENSG00000164220	F2RL2	coagulation factor II thrombin receptor like 2	2151
chr5	176022803	176037131	14329	-	-0.50732	2.54528	1.8928	0.168886	0.653943	ENSG00000169258	GPRIN1	G protein regulated inducer of neurite outgrowth 1	114787
chr5	172741726	172756506	14781	-	0.605421	7.52716	1.88817	0.169409	0.654421	ENSG00000113739	STC2	stanniocalcin 2	8614
chr5	271736	315089	43354	+	-0.25069	6.68242	1.88731	0.169506	0.654421	ENSG00000249915	PDCD6	programmed cell death 6	10016
chr5	154198052	154230213	32162	-	0.499984	5.68837	1.86543	0.171999	0.657708	ENSG00000170271	FAXDC2	fatty acid hydroxylase domain containing 2	10826
chr5	180683386	180688119	4734	-	0.322586	4.41567	1.86499	0.172049	0.657708	ENSG00000183718	TRIM52	tripartite motif containing 52	84851
chr5	176237560	176307899	70340	+	-0.840245	1.31947	1.85983	0.172644	0.658753	ENSG00000113763	UNC5A	unc-5 netrin receptor A	90249
chr5	138732255	138739776	7522	-	0.321771	2.00372	1.84729	0.174099	0.6611	ENSG00000170469	SPATA24	spermatogenesis associated 24	202051
chr5	43486803	43515273	28471	-	0.289998	0.748164	1.83534	0.175499	0.662559	ENSG00000172244	C5orf34	chromosome 5 open reading frame 34	375444
chr5	180650263	180662808	12546	+	0.224333	5.34244	1.82173	0.177108	0.663991	ENSG00000146063	TRIM41	tripartite motif containing 41	90933
chr5	16473147	16617167	144021	-	0.406616	6.94752	1.81689	0.177684	0.66411	ENSG00000154153	RETREG1	reticulophagy regulator 1	54463
chr5	34839269	34899564	60296	+	0.432842	-0.0808754	1.81234	0.178228	0.66451	ENSG00000205838	TTC23L	tetratricopeptide repeat domain 23 like	153657
chr5	145583163	145668784	85622	+	0.175102	4.79391	1.79011	0.180913	0.667331	ENSG00000091009	RBM27	RNA binding motif protein 27	54439
chr5	175810940	175815763	4824	-	-0.282083	4.23096	1.78554	0.18147	0.668229	ENSG00000048162	NOP16	NOP16 nucleolar protein	51491
chr5	57749810	57755966	6157	-	-0.347016	7.04519	1.78249	0.181844	0.668391	ENSG00000145632	PLK2	polo like kinase 2	10769
chr5	71515236	71616084	100849	-	0.215034	6.28814	1.7811	0.182015	0.668522	ENSG00000113048	MRPS27	mitochondrial ribosomal protein S27	23107
chr5	110427870	110466200	38331	+	0.204626	5.41934	1.77075	0.18329	0.669787	ENSG00000134987	WDR36	WD repeat domain 36	134430
chr5	109624934	110062450	437517	-	0.457201	1.91364	1.75458	0.185302	0.671481	ENSG00000186952	TMEM232	transmembrane protein 232	642987
chr5	5422786	5490347	67562	+	0.235532	5.60489	1.74323	0.18673	0.67284	ENSG00000164151	ICE1	interactor of little elongation complex ELL subunit 1	23379
chr5	140201361	140391929	190569	+	0.693867	-0.527687	1.74157	0.186941	0.67284	ENSG00000204965	PCDHA5	protocadherin alpha 5	56143
chr5	58264866	59783925	1519060	-	-0.278835	5.66487	1.73566	0.18769	0.673911	ENSG00000113448	PDE4D	phosphodiesterase 4D	5144
chr5	140019012	140024989	5978	+	0.243064	3.71048	1.73279	0.188056	0.674491	ENSG00000113119	TMCO6	transmembrane and coiled-coil domains 6	55374
chr5	95149553	95158577	9025	-	0.262141	6.74962	1.72682	0.188818	0.675378	ENSG00000173221	GLRX	glutaredoxin	2745
chr5	115420727	115628978	208252	+	0.270083	4.95305	1.71761	0.19	0.676983	ENSG00000145781	COMMD10	COMM domain containing 10	51397
chr5	140868808	140892548	23741	+	-0.608896	-0.325884	1.71142	0.190801	0.678741	ENSG00000240764	PCDHGC5	protocadherin gamma subfamily C, 5	56097
chr5	174905514	174955621	50108	+	0.216983	6.44086	1.70188	0.192043	0.680525	ENSG00000164466	SFXN1	sideroflexin 1	94081
chr5	137801181	137805004	3824	+	-0.719607	9.15568	1.69033	0.193558	0.682337	ENSG00000120738	EGR1	early growth response 1	1958
chr5	148737570	148749221	11652	+	-0.302517	3.61378	1.68951	0.193665	0.6824	ENSG00000145882	PCYOX1L	prenylcysteine oxidase 1 like	78991
chr5	148521054	148640001	118948	+	0.336719	7.20745	1.68766	0.193909	0.682555	ENSG00000173210	ABLIM3	actin binding LIM protein family member 3	22885
chr5	64013978	64064496	50519	-	0.221146	5.395	1.68673	0.194033	0.682555	ENSG00000153006	SREK1IP1	SREK1 interacting protein 1	285672
chr5	176829139	176836577	7439	-	-0.672787	2.62096	1.67312	0.195841	0.684432	ENSG00000131187	F12	coagulation factor XII	2161
chr5	153418519	153437014	18496	+	0.295952	5.20046	1.67257	0.195915	0.684432	ENSG00000037749	MFAP3	microfibrillar associated protein 3	4238
chr5	179159851	179223512	63662	+	0.189554	5.75015	1.63957	0.200384	0.689021	ENSG00000161021	MAML1	mastermind like transcriptional coactivator 1	9794
chr5	137523337	137549032	25696	-	0.16655	5.42873	1.6227	0.202715	0.691303	ENSG00000094880	CDC23	cell division cycle 23	8697
chr5	131646969	131705608	58640	-	0.378162	3.50702	1.61735	0.203462	0.692448	ENSG00000233006	MIR3936HG	MIR3936 host gene	553103
chr5	178029665	178057616	27952	-	0.300566	5.35643	1.60457	0.205257	0.693906	ENSG00000113240	CLK4	CDC like kinase 4	57396
chr5	1798499	1799956	1458	-	-0.23894	4.00411	1.56859	0.210412	0.698793	ENSG00000171421	MRPL36	mitochondrial ribosomal protein L36	64979
chr5	156346293	156390266	43974	-	0.527171	2.67815	1.56356	0.211144	0.698793	ENSG00000145850	TIMD4	T-cell immunoglobulin and mucin domain containing 4	91937
chr5	7830491	7851603	21113	-	0.322131	2.57393	1.56338	0.211171	0.698793	ENSG00000215217	C5orf49	chromosome 5 open reading frame 49	134121
chr5	1801496	1816167	14672	+	-0.24205	5.22891	1.5601	0.211651	0.698906	ENSG00000145494	NDUFS6	NADH:ubiquinone oxidoreductase subunit S6	4726
chr5	125936607	125962944	26338	+	0.172355	5.49372	1.52052	0.217541	0.704301	ENSG00000164902	PHAX	phosphorylated adaptor for RNA export	51808
chr5	441643	443258	1616	-	0.401332	2.918	1.51105	0.218978	0.705342	ENSG00000221990	EXOC3-AS1	EXOC3 antisense RNA 1	116349
chr5	68530622	68573257	42636	+	0.202917	4.7266	1.50024	0.220635	0.70789	ENSG00000134058	CDK7	cyclin dependent kinase 7	1022
chr5	43041677	43045370	3694	+	0.397929	1.98011	1.49661	0.221193	0.708248	ENSG00000215068	LOC153684	uncharacterized LOC153684	153684
chr5	86564070	86687743	123674	+	0.199074	5.50073	1.48546	0.222923	0.710071	ENSG00000145715	RASA1	RAS p21 protein activator 1	5921
chr5	179921417	180005353	83937	+	0.176402	5.51869	1.48495	0.223001	0.710105	ENSG00000113300	CNOT6	CCR4-NOT transcription complex subunit 6	57472
chr5	110834022	110848233	14212	-	0.241596	4.56228	1.48303	0.223301	0.710346	ENSG00000164211	STARD4	StAR related lipid transfer domain containing 4	134429
chr5	81267844	81551216	283373	+	0.216236	3.32498	1.48149	0.223541	0.710484	ENSG00000152348	ATG10	autophagy related 10	83734
chr5	130599702	130730382	130681	+	0.267655	7.39043	1.47496	0.224564	0.710869	ENSG00000158985	CDC42SE2	CDC42 small effector 2	56990
chr5	133541305	133706735	165431	-	0.278931	0.582065	1.46752	0.225737	0.7127	ENSG00000006837	CDKL3	cyclin dependent kinase like 3	51265
chr5	6448736	6496834	48099	+	-0.744582	2.69963	1.45534	0.227674	0.715059	ENSG00000215218	UBE2QL1	ubiquitin conjugating enzyme E2 Q family like 1	134111
chr5	137890571	137911318	20748	-	0.206422	8.5537	1.45136	0.22831	0.715661	ENSG00000113013	HSPA9	heat shock protein family A (Hsp70) member 9	3313
chr5	102884556	102898490	13935	-	0.309549	5.07313	1.43954	0.230213	0.71691	ENSG00000112874	NUDT12	nudix hydrolase 12	83594
chr5	141303385	141321612	18228	+	0.148578	6.30034	1.43898	0.230304	0.71691	ENSG00000081791	KIAA0141	KIAA0141	9812
chr5	74364122	74532703	168582	-	0.403439	-0.0754304	1.43702	0.230622	0.717055	ENSG00000145700	ANKRD31	ankyrin repeat domain 31	256006
chr5	191626	195468	3843	+	-0.877867	-0.00770145	1.43505	0.230942	0.717055	ENSG00000185028	LRRC14B	leucine rich repeat containing 14B	389257
chr5	148875457	148931115	55659	-	0.198794	6.6508	1.43463	0.23101	0.717055	ENSG00000113712	CSNK1A1	casein kinase 1 alpha 1	1452
chr5	111478138	111755010	276873	-	0.254991	5.45182	1.43227	0.231395	0.717468	ENSG00000129595	EPB41L4A	erythrocyte membrane protein band 4.1 like 4A	64097
chr5	169805165	169816681	11517	-	0.40819	3.1335	1.42628	0.232372	0.718548	ENSG00000145936	KCNMB1	potassium calcium-activated channel subfamily M regulatory beta subunit 1	3779
chr5	179727700	179780315	52616	-	-0.735334	3.17073	1.41724	0.233859	0.720412	ENSG00000131459	GFPT2	glutamine-fructose-6-phosphate transaminase 2	9945
chr5	140739703	140892548	152846	+	0.772128	3.15796	1.41305	0.234551	0.720867	ENSG00000253910	PCDHGB2	protocadherin gamma subfamily B, 2	56103
chr5	79922045	79950800	28756	-	0.254459	3.60402	1.40436	0.235994	0.721549	ENSG00000228716	DHFR	dihydrofolate reductase	1719
chr5	115298151	115363299	65149	+	0.482974	-1.56098	1.38963	0.238468	0.72264	ENSG00000172901	LVRN	laeverin	206338
chr5	114602885	114632458	29574	-	0.225766	3.11585	1.38911	0.238555	0.72264	ENSG00000164221	CCDC112	coiled-coil domain containing 112	153733
chr5	169532917	169536729	3813	+	-1.49359	-2.29267	1.38367	0.239477	0.723373	ENSG00000168269	FOXI1	forkhead box I1	2299
chr5	56215429	56267502	52074	-	0.192402	5.03168	1.36946	0.241905	0.723965	ENSG00000155545	MIER3	MIER family member 3	166968
chr5	54552073	54603521	51449	-	0.149348	5.32021	1.35766	0.243943	0.725376	ENSG00000067248	DHX29	DExH-box helicase 29	54505
chr5	43526370	43557521	31152	-	0.160816	5.76867	1.3519	0.244945	0.726626	ENSG00000172239	PAIP1	poly(A) binding protein interacting protein 1	10605
chr5	61708573	61924416	215844	+	0.225649	5.37063	1.33658	0.247637	0.729566	ENSG00000086200	IPO11	importin 11	51194
chr5	175792502	175800503	8002	+	0.331236	4.619	1.32731	0.249284	0.731007	ENSG00000175414	ARL10	ADP ribosylation factor like GTPase 10	285598
chr5	114460459	114516243	55785	-	0.47888	1.23657	1.32175	0.250279	0.731919	ENSG00000152503	TRIM36	tripartite motif containing 36	55521
chr5	131746465	131822549	76085	+	0.36091	3.23694	1.31598	0.251314	0.732912	ENSG00000197536	C5orf56	chromosome 5 open reading frame 56	441108
chr5	35953191	36001130	47940	-	0.882712	5.64978	1.29242	0.255603	0.735789	ENSG00000145626	UGT3A1	UDP glycosyltransferase family 3 member A1	133688
chr5	178368194	178393218	25025	+	0.330812	0.0548665	1.29004	0.256041	0.735886	ENSG00000178187	ZNF454	zinc finger protein 454	285676
chr5	138940751	139008018	67268	+	0.163515	6.90442	1.27092	0.259594	0.738142	ENSG00000131508	UBE2D2	ubiquitin conjugating enzyme E2 D2	7322
chr5	52083774	52098452	14679	+	0.156866	5.59571	1.26626	0.260469	0.738886	ENSG00000152684	PELO	pelota homolog (Drosophila)	53918
chr5	52405687	52410952	5266	+	0.322952	2.19141	1.26254	0.26117	0.73968	ENSG00000247796	LOC257396	uncharacterized LOC257396	257396
chr5	79783800	79838382	54583	+	0.304898	0.686781	1.26035	0.261584	0.740026	ENSG00000152380	FAM151B	family with sequence similarity 151 member B	167555
chr5	82348665	82373272	24608	-	0.150797	6.748	1.24833	0.263872	0.742016	ENSG00000174695	TMEM167A	transmembrane protein 167A	153339
chr5	160715436	160975130	259695	-	-0.736796	-0.326148	1.24191	0.265103	0.743276	ENSG00000145864	GABRB2	gamma-aminobutyric acid type A receptor beta2 subunit	2561
chr5	156456531	156485970	29440	-	0.559056	6.27902	1.23396	0.266637	0.744915	ENSG00000113249	HAVCR1	hepatitis A virus cellular receptor 1	26762
chr5	41925356	41941672	16317	+	0.222736	3.43768	1.22745	0.267904	0.745695	ENSG00000151876	FBXO4	F-box protein 4	26272
chr5	72416388	72427644	11257	+	-0.529736	3.96389	1.21167	0.271001	0.747638	ENSG00000157111	TMEM171	transmembrane protein 171	134285
chr5	10441974	10465138	23165	+	0.415614	0.362552	1.20395	0.272533	0.748918	ENSG00000145491	ROPN1L	rhophilin associated tail protein 1 like	83853
chr5	140186672	140391929	205258	+	0.654939	1.32247	1.19779	0.273763	0.749846	ENSG00000204967	PCDHA4	protocadherin alpha 4	56144
chr5	54320107	54329960	9854	+	-0.762958	4.19146	1.19016	0.275298	0.750346	ENSG00000113088	GZMK	granzyme K	3003
chr5	176074388	176086059	11672	+	-0.222171	5.43903	1.18568	0.276203	0.750689	ENSG00000048140	TSPAN17	tetraspanin 17	26262
chr5	52083774	52249485	165712	+	0.282952	8.27578	1.18364	0.276616	0.751276	ENSG00000213949	ITGA1	integrin subunit alpha 1	3672
chr5	140053490	140071312	17823	-	0.135735	6.31252	1.18146	0.27706	0.751875	ENSG00000170445	HARS	histidyl-tRNA synthetase	3035
chr5	140625147	140627801	2655	+	0.463249	3.21682	1.17299	0.278788	0.754078	ENSG00000113248	PCDHB15	protocadherin beta 15	56121
chr5	122424841	122523745	98905	+	0.481651	0.715094	1.1698	0.279442	0.754625	ENSG00000061455	PRDM6	PR/SET domain 6	93166
chr5	140797214	140892548	95335	+	0.641097	4.84844	1.16788	0.279837	0.754853	ENSG00000254122	PCDHGB7	protocadherin gamma subfamily B, 7	56099
chr5	137673224	137685418	12195	+	-0.203474	5.64873	1.16409	0.280619	0.755853	ENSG00000120709	FAM53C	family with sequence similarity 53 member C	51307
chr5	131630145	131679899	49755	+	0.364535	3.88165	1.15491	0.282525	0.756933	ENSG00000197208	SLC22A4	solute carrier family 22 member 4	6583
chr5	118604418	118730294	125877	+	0.227278	5.67096	1.13449	0.286819	0.759203	ENSG00000145779	TNFAIP8	TNF alpha induced protein 8	25816
chr5	26880709	27038689	157981	-	1.1112	-0.0746329	1.1319	0.28737	0.759526	ENSG00000113100	CDH9	cadherin 9	1007
chr5	126378250	126409184	30935	-	-0.352808	1.82687	1.12587	0.288657	0.760899	ENSG00000164241	C5orf63	chromosome 5 open reading frame 63	401207
chr5	140800537	140892548	92012	+	-0.677077	2.05363	1.12529	0.288782	0.760965	ENSG00000253873	PCDHGA11	protocadherin gamma subfamily A, 11	56105
chr5	148753830	148758838	5009	-	0.49228	-1.16539	1.1056	0.29304	0.764247	ENSG00000127743	IL17B	interleukin 17B	27190
chr5	82934017	83016896	82880	-	0.6351	4.55922	1.10352	0.293495	0.764298	ENSG00000145681	HAPLN1	hyaluronan and proteoglycan link protein 1	1404
chr5	135170365	135224326	53962	+	-0.617896	2.30214	1.09961	0.294352	0.765744	ENSG00000145832	SLC25A48	solute carrier family 25 member 48	153328
chr5	134094461	134166812	72352	+	0.146951	5.93815	1.0993	0.294419	0.765774	ENSG00000145833	DDX46	DEAD-box helicase 46	9879
chr5	140579348	140582618	3271	+	-0.472243	2.33992	1.09018	0.296431	0.76732	ENSG00000197479	PCDHB11	protocadherin beta 11	56125
chr5	74907301	74967671	60371	+	0.393795	1.71853	1.08765	0.296992	0.767628	ENSG00000189045	ANKDD1B	ankyrin repeat and death domain containing 1B	728780
chr5	146770371	146889619	119249	-	-0.545288	7.04255	1.08407	0.29779	0.768471	ENSG00000113657	DPYSL3	dihydropyrimidinase like 3	1809
chr5	179527795	179636130	108336	-	-0.819819	-0.712907	1.07918	0.29888	0.76948	ENSG00000146090	RASGEF1C	RasGEF domain family member 1C	255426
chr5	81569139	81574235	5097	-	0.23172	9.37329	1.07507	0.299802	0.770077	ENSG00000186468	RPS23	ribosomal protein S23	6228
chr5	107194734	107717799	523066	-	0.171945	5.41547	1.06682	0.301665	0.771444	ENSG00000145743	FBXL17	F-box and leucine rich repeat protein 17	64839
chr5	470625	473080	2456	-	0.431373	4.97066	1.06554	0.301954	0.771682	ENSG00000188242	PP7080	uncharacterized LOC25845	25845
chr5	109025156	109203429	178274	+	0.207032	6.56342	1.05623	0.304077	0.772732	ENSG00000112893	MAN2A1	mannosidase alpha class 2A member 1	4124
chr5	176732501	176739292	6792	-	-0.317429	2.11108	1.0545	0.304473	0.773064	ENSG00000213347	MXD3	MAX dimerization protein 3	83463
chr5	114914339	114938176	23838	-	0.341884	-1.35226	1.04056	0.307691	0.775134	ENSG00000243414	TICAM2	toll like receptor adaptor molecule 2	353376
chr5	156887027	156901730	14704	+	-0.794529	-1.23374	1.03397	0.309227	0.775134	ENSG00000172548	NIPAL4	NIPA like domain containing 4	348938
chr5	178322916	178360210	37295	+	0.220578	2.0654	1.03263	0.309543	0.775134	ENSG00000198939	ZFP2	ZFP2 zinc finger protein	80108
chr5	122359078	122372425	13348	-	-0.261493	5.0208	1.02879	0.310444	0.775134	ENSG00000168938	PPIC	peptidylprolyl isomerase C	5480
chr5	177635540	177659803	24264	-	0.20633	6.36308	1.02844	0.310526	0.775134	ENSG00000175309	PHYKPL	5-phosphohydroxy-L-lysine phospho-lyase	85007
chr5	43287572	43313614	26043	-	0.161494	5.43988	1.0266	0.310957	0.77528	ENSG00000112972	HMGCS1	3-hydroxy-3-methylglutaryl-CoA synthase 1	3157
chr5	127276132	127419299	143168	-	-0.174785	4.30315	1.02626	0.311039	0.77528	ENSG00000245937	LINC01184	long intergenic non-protein coding RNA 1184	644873
chr5	159774775	159797648	22874	-	0.458067	0.631079	1.01688	0.31326	0.777099	ENSG00000145861	C1QTNF2	C1q and TNF related 2	114898
chr5	177433967	177476088	42122	+	0.608792	2.05644	1.01337	0.314096	0.777128	ENSG00000204677	FAM153C	family with sequence similarity 153, member C, pseudogene	653316
chr5	32124824	32174425	49602	-	0.139859	6.85156	1.00166	0.316909	0.778672	ENSG00000113384	GOLPH3	golgi phosphoprotein 3	64083
chr5	94987885	95018714	30830	-	-0.392632	-1.27945	0.998814	0.317598	0.778678	ENSG00000145757	SPATA9	spermatogenesis associated 9	83890
chr5	175819456	175843570	24115	-	-0.183609	5.65699	0.987553	0.320341	0.781027	ENSG00000175416	CLTB	clathrin light chain B	1212
chr5	171636650	171710795	74146	-	0.138571	5.12803	0.984069	0.321196	0.781677	ENSG00000168246	UBTD2	ubiquitin domain containing 2	92181
chr5	70883115	70954530	71416	+	0.167303	6.49717	0.980389	0.322103	0.781768	ENSG00000131844	MCCC2	methylcrotonoyl-CoA carboxylase 2	64087
chr5	140805853	140807825	1973	+	-0.429887	-1.78704	0.972984	0.323937	0.782693	ENSG00000248449	PCDHGB8P	protocadherin gamma subfamily B, 8 pseudogene	56120
chr5	175085040	175113245	28206	+	0.481991	4.19366	0.96509	0.325908	0.783378	ENSG00000113749	HRH2	histamine receptor H2	3274
chr5	135527156	135528851	1696	-	0.695528	3.46249	0.948528	0.330094	0.78683	ENSG00000271824	LOC389332	uncharacterized LOC389332	389332
chr5	159614374	159665729	51356	+	0.530478	3.89909	0.943258	0.331441	0.787674	ENSG00000170231	FABP6	fatty acid binding protein 6	2172
chr5	169010638	169031781	21144	+	0.164449	3.3148	0.939381	0.332437	0.788299	ENSG00000040275	SPDL1	spindle apparatus coiled-coil protein 1	54908
chr5	139937853	139944189	6337	-	0.284799	4.43681	0.925027	0.336158	0.790448	ENSG00000113108	APBB3	amyloid beta precursor protein binding family B member 3	10307
chr5	33440802	33468196	27395	+	0.141369	6.25327	0.918717	0.337812	0.79151	ENSG00000113407	TARS	threonyl-tRNA synthetase	6897
chr5	179289071	179334856	45786	-	0.148598	7.89417	0.915669	0.338615	0.792139	ENSG00000197226	TBC1D9B	TBC1 domain family member 9B	23061
chr5	156512843	156536248	23406	-	0.415152	6.47084	0.910357	0.34002	0.793669	ENSG00000135077	HAVCR2	hepatitis A virus cellular receptor 2	84868
chr5	149372686	149380730	8045	-	0.169693	3.16641	0.906773	0.340972	0.794835	ENSG00000164296	TIGD6	tigger transposable element derived 6	81789
chr5	49961733	50142356	180624	+	0.255828	5.31157	0.905603	0.341284	0.794865	ENSG00000151883	PARP8	poly(ADP-ribose) polymerase family member 8	79668
chr5	140373	190087	49715	+	-0.576445	0.839883	0.90555	0.341298	0.794865	ENSG00000153404	PLEKHG4B	pleckstrin homology and RhoGEF domain containing G4B	153478
chr5	130494976	130501041	6066	-	0.196466	8.15613	0.880289	0.348123	0.798162	ENSG00000169567	HINT1	histidine triad nucleotide binding protein 1	3094
chr5	57878939	58147406	268468	+	-0.467287	1.5997	0.869952	0.350969	0.799128	ENSG00000152932	RAB3C	RAB3C, member RAS oncogene family	115827
chr5	175570088	175626298	56211	-	-0.972427	-2.44013	0.859673	0.35383	0.800218	ENSG00000248596	LOC643201	centrosomal protein 192kDa pseudogene	643201
chr5	115779251	115910551	131301	-	0.28685	7.11966	0.854322	0.355332	0.800918	ENSG00000092421	SEMA6A	semaphorin 6A	57556
chr5	96096514	96149848	53335	-	0.255722	7.07257	0.852862	0.355744	0.801196	ENSG00000164307	ERAP1	endoplasmic reticulum aminopeptidase 1	51752
chr5	147204143	147211260	7118	-	0.71981	2.26959	0.845889	0.357718	0.802257	ENSG00000164266	SPINK1	serine peptidase inhibitor, Kazal type 1	6690
chr5	93486556	93954309	467754	-	0.219662	2.11153	0.844404	0.35814	0.802616	ENSG00000185261	KIAA0825	KIAA0825	285600
chr5	66478104	66492617	14514	-	0.424339	3.06325	0.843346	0.358441	0.802616	ENSG00000134061	CD180	CD180 molecule	4064
chr5	60628100	60841999	213900	+	0.18047	4.62882	0.841262	0.359036	0.802616	ENSG00000130449	ZSWIM6	zinc finger SWIM-type containing 6	57688
chr5	98190908	98262238	71331	-	-0.18293	5.84333	0.830711	0.362067	0.803877	ENSG00000153922	CHD1	chromodomain helicase DNA binding protein 1	1105
chr5	159990127	160279219	289093	-	0.41179	-2.19063	0.830347	0.362172	0.803877	ENSG00000118322	ATP10B	ATPase phospholipid transporting 10B (putative)	23120
chr5	52856465	52979171	122707	+	0.175906	5.5834	0.825697	0.36352	0.80421	ENSG00000164258	NDUFS4	NADH:ubiquinone oxidoreductase subunit S4	4724
chr5	76372532	76383030	10499	-	0.189976	5.40278	0.819348	0.365371	0.80516	ENSG00000132846	ZBED3	zinc finger BED-type containing 3	84327
chr5	152869175	153193429	324255	+	-0.840984	-0.221736	0.814369	0.366832	0.806105	ENSG00000155511	GRIA1	glutamate ionotropic receptor AMPA type subunit 1	2890
chr5	34905366	34918383	13018	-	0.120955	4.5821	0.808629	0.368526	0.807151	ENSG00000113456	RAD1	RAD1 checkpoint DNA exonuclease	5810
chr5	10250282	10266501	16220	+	-0.13424	7.08576	0.804364	0.369792	0.807399	ENSG00000150753	CCT5	chaperonin containing TCP1 subunit 5	22948
chr5	54398474	54406080	7607	+	-0.46496	4.10227	0.799243	0.37132	0.80858	ENSG00000145649	GZMA	granzyme A	3001
chr5	77781038	77944648	163611	-	0.313628	6.0305	0.793343	0.373091	0.809771	ENSG00000145685	LHFPL2	lipoma HMGIC fusion partner-like 2	10184
chr5	150157508	150176298	18791	+	0.402569	6.21603	0.791512	0.373643	0.810309	ENSG00000256235	SMIM3	small integral membrane protein 3	85027
chr5	76114833	76131140	16308	+	0.317999	5.84734	0.790565	0.373929	0.810309	ENSG00000164251	F2RL1	F2R like trypsin receptor 1	2150
chr5	5140443	5320412	179970	+	-0.537577	2.14029	0.79024	0.374028	0.810319	ENSG00000145536	ADAMTS16	ADAM metallopeptidase with thrombospondin type 1 motif 16	170690
chr5	56775843	56778636	2794	-	-1.09333	-2.37824	0.785344	0.375512	0.810995	ENSG00000169067	ACTBL2	actin, beta like 2	345651
chr5	34929698	34959069	29372	+	0.107285	5.68146	0.783796	0.375983	0.81103	ENSG00000168724	DNAJC21	DnaJ heat shock protein family (Hsp40) member C21	134218
chr5	151151476	151184915	33440	+	0.132414	7.58266	0.761523	0.382852	0.814688	ENSG00000145907	G3BP1	G3BP stress granule assembly factor 1	10146
chr5	75379305	75621416	242112	+	0.402053	-1.18742	0.744014	0.388378	0.817104	ENSG00000122012	SV2C	synaptic vesicle glycoprotein 2C	22987
chr5	72794250	72801448	7199	+	0.169951	8.66662	0.740464	0.389512	0.81765	ENSG00000145741	BTF3	basic transcription factor 3	689
chr5	149823792	149829319	5528	-	0.226941	9.82489	0.72796	0.393545	0.820802	ENSG00000164587	RPS14	ribosomal protein S14	6208
chr5	132149033	132152489	3457	+	0.779149	1.59587	0.727061	0.393838	0.820802	ENSG00000198944	SOWAHA	sosondowah ankyrin repeat domain family member A	134548
chr5	176784844	176799599	14756	+	-0.203314	5.59321	0.723714	0.394928	0.820883	ENSG00000169220	RGS14	regulator of G-protein signaling 14	10636
chr5	180467225	180488523	21299	+	-0.405385	6.20641	0.713927	0.398143	0.822424	ENSG00000165810	BTNL9	butyrophilin like 9	153579
chr5	112849391	112930984	81594	+	0.130776	5.63712	0.713128	0.398407	0.822424	ENSG00000047188	YTHDC2	YTH domain containing 2	64848
chr5	94042289	94620279	577991	-	-0.257188	3.64883	0.705048	0.401093	0.823763	ENSG00000175471	MCTP1	multiple C2 and transmembrane domain containing 1	79772
chr5	92745065	92917003	171939	-	0.306799	2.48684	0.703696	0.401545	0.823951	ENSG00000237187	NR2F1-AS1	NR2F1 antisense RNA 1	441094
chr5	82373317	82649579	276263	+	0.168067	3.27561	0.703597	0.401578	0.823951	ENSG00000152422	XRCC4	X-ray repair cross complementing 4	7518
chr5	110559947	110820748	260802	+	0.248579	2.41727	0.700332	0.402672	0.824519	ENSG00000152495	CAMK4	calcium/calmodulin dependent protein kinase IV	814
chr5	149675909	149682525	6617	-	-0.571701	-0.193954	0.692183	0.405423	0.825635	ENSG00000183876	ARSI	arylsulfatase family member I	340075
chr5	110847924	111075423	227500	+	0.307256	3.14314	0.689546	0.406319	0.825986	ENSG00000246859	STARD4-AS1	STARD4 antisense RNA 1	100505678
chr5	94982481	94992849	10369	+	0.177378	0.885805	0.687262	0.407097	0.826685	ENSG00000175449	RFESD	Rieske Fe-S domain containing	317671
chr5	102201527	102366808	165282	+	0.179073	8.53224	0.678094	0.410244	0.828186	ENSG00000145730	PAM	peptidylglycine alpha-amidating monooxygenase	5066
chr5	162887517	162918953	31437	+	-0.320473	2.11874	0.673977	0.411668	0.828995	ENSG00000072571	HMMR	hyaluronan mediated motility receptor	3161
chr5	95187936	95195836	7901	+	-0.714908	2.2401	0.66907	0.413376	0.829021	ENSG00000236882	LINC01554	long intergenic non-protein coding RNA 1554	202299
chr5	55290995	55299475	8481	+	0.224553	-0.608246	0.659183	0.416849	0.829873	ENSG00000227908	FLJ31104	uncharacterized LOC441072	441072
chr5	179224598	179233952	9355	-	-0.14392	7.15892	0.659091	0.416881	0.829873	ENSG00000161013	MGAT4B	mannosyl (alpha-1,3-)-glycoprotein beta-1,4-N-acetylglucosaminyltransferase, isozyme B	11282
chr5	113698016	113832197	134182	+	0.322469	0.544728	0.655935	0.417999	0.830598	ENSG00000080709	KCNN2	potassium calcium-activated channel subfamily N member 2	3781
chr5	33987091	34008220	21130	-	-0.323734	5.46851	0.651261	0.419662	0.830918	ENSG00000242110	AMACR	alpha-methylacyl-CoA racemase	23600
chr5	140235634	140391929	156296	+	0.454443	2.06741	0.636991	0.424802	0.834607	ENSG00000250120	PCDHA10	protocadherin alpha 10	56139
chr5	80533384	80597388	64005	-	0.157485	2.60188	0.62691	0.428491	0.836255	ENSG00000247572	CKMT2-AS1	CKMT2 antisense RNA 1	100131067
chr5	82767493	82878122	110630	+	-0.408594	8.60947	0.623738	0.429661	0.836428	ENSG00000038427	VCAN	versican	1462
chr5	147929700	148442737	513038	-	-0.247507	0.472971	0.61613	0.432489	0.837931	ENSG00000169247	SH3TC2	SH3 domain and tetratricopeptide repeats 2	79628
chr5	157052687	157098488	45802	-	-0.359053	-1.89124	0.603442	0.437268	0.840239	ENSG00000039600	SOX30	SRY-box 30	11063
chr5	177138237	177210399	72163	-	-0.600029	2.47347	0.60216	0.437755	0.840432	ENSG00000170074	FAM153A	family with sequence similarity 153 member A	285596
chr5	96427574	96478520	50947	-	0.727333	2.7316	0.589224	0.442719	0.843509	ENSG00000145721	LIX1	limb and CNS expressed 1	167410
chr5	175953700	175965026	11327	-	-0.106147	6.18804	0.584857	0.444415	0.844334	ENSG00000146083	RNF44	ring finger protein 44	22838
chr5	132083137	132089856	6720	+	-0.326264	-0.916836	0.578914	0.446738	0.844488	ENSG00000205089	CCNI2	cyclin I family member 2	645121
chr5	140753651	140892548	138898	+	0.276305	2.35828	0.578631	0.446849	0.844488	ENSG00000253731	PCDHGA6	protocadherin gamma subfamily A, 6	56109
chr5	139739787	139754722	14936	+	-0.411734	-2.29714	0.578327	0.446969	0.844488	ENSG00000113073	SLC4A9	solute carrier family 4 member 9	83697
chr5	159848865	159855746	6882	+	-0.283386	2.76741	0.578186	0.447024	0.844496	ENSG00000164611	PTTG1	pituitary tumor-transforming 1	9232
chr5	90676164	90716532	40369	+	-0.203575	-0.793705	0.57594	0.447908	0.844795	ENSG00000281357	ARRDC3-AS1	ARRDC3 antisense RNA 1	100129716
chr5	114856608	114880591	23984	-	0.143099	5.85584	0.575622	0.448033	0.844804	ENSG00000145780	FEM1C	fem-1 homolog C	56929
chr5	180620924	180632177	11254	-	-0.421525	2.65457	0.570803	0.44994	0.845775	ENSG00000146054	TRIM7	tripartite motif containing 7	81786
chr5	131776132	131831259	55128	-	-0.24573	6.44027	0.567648	0.451195	0.846519	ENSG00000125347	IRF1	interferon regulatory factor 1	3659
chr5	41730167	41870791	140625	-	-0.331279	5.40919	0.565829	0.451921	0.846826	ENSG00000083720	OXCT1	3-oxoacid CoA-transferase 1	5019
chr5	69345350	70247953	902604	+	-0.366162	1.25903	0.563346	0.452915	0.846901	ENSG00000205571	SMN1	survival of motor neuron 1, telomeric	6606
chr5	69345350	70247953	902604	+	-0.366162	1.25903	0.563346	0.452915	0.846901	ENSG00000205571	SMN1	survival of motor neuron 1, telomeric	6606
chr5	35048861	35230823	181963	-	0.46811	4.54466	0.557118	0.455424	0.847913	ENSG00000113494	PRLR	prolactin receptor	5618
chr5	95053337	95132071	78735	+	-0.328317	5.42622	0.555679	0.456006	0.84808	ENSG00000164292	RHOBTB3	Rho related BTB domain containing 3	22836
chr5	172410763	172461900	51138	+	0.130427	7.49402	0.554705	0.456401	0.84808	ENSG00000113732	ATP6V0E1	ATPase H+ transporting V0 subunit e1	8992
chr5	134784558	134788089	3532	-	0.405428	-0.187809	0.552231	0.457407	0.848208	ENSG00000255833	TIFAB	TIFA inhibitor	497189
chr5	68710939	68738984	28046	+	-0.302333	3.53456	0.551461	0.457721	0.848287	ENSG00000152939	MARVELD2	MARVEL domain containing 2	153562
chr5	54408799	54469005	60207	-	0.324265	-1.96886	0.550687	0.458037	0.848617	ENSG00000164287	CDC20B	cell division cycle 20B	166979
chr5	126203406	126366500	163095	-	-0.181774	2.34858	0.550495	0.458116	0.848688	ENSG00000173926	2003-03-01	membrane associated ring-CH-type finger 3	115123
chr5	140855569	140892548	36980	+	-0.313004	-0.691842	0.549788	0.458404	0.848877	ENSG00000242419	PCDHGC3	protocadherin gamma subfamily C, 3	5098
chr5	172386439	172396774	10336	+	-0.140875	4.1006	0.547704	0.459257	0.848877	ENSG00000037241	RPL26L1	ribosomal protein L26 like 1	51121
chr5	1392905	1445543	52639	-	0.45065	7.82012	0.54747	0.459353	0.848877	ENSG00000142319	SLC6A3	solute carrier family 6 member 3	6531
chr5	140855569	140892548	36980	+	-0.313004	-0.691842	0.549788	0.458404	0.848877	ENSG00000242419	PCDHGC3	protocadherin gamma subfamily C, 3	5098
chr5	137514417	137523404	8988	+	-0.266673	2.73813	0.544459	0.46059	0.849786	ENSG00000112984	KIF20A	kinesin family member 20A	10112
chr5	140743898	140892548	148651	+	0.292666	0.911037	0.541234	0.461922	0.850151	ENSG00000253485	PCDHGA5	protocadherin gamma subfamily A, 5	56110
chr5	149493402	149535422	42021	-	0.258624	8.31158	0.540789	0.462106	0.850292	ENSG00000113721	PDGFRB	platelet derived growth factor receptor beta	5159
chr5	61684351	61699728	15378	-	-0.115009	4.78395	0.539119	0.462798	0.850948	ENSG00000086189	DIMT1	DIM1 dimethyladenosine transferase 1 homolog	27292
chr5	56110900	56191978	81079	+	0.182361	5.79233	0.535581	0.46427	0.852144	ENSG00000095015	MAP3K1	mitogen-activated protein kinase kinase kinase 1	4214
chr5	87564699	87732491	167793	+	0.187842	3.01247	0.525957	0.468311	0.854511	ENSG00000247828	TMEM161B-AS1	TMEM161B antisense RNA 1	100505894
chr5	64920558	64961954	41397	+	-0.170924	1.23623	0.52195	0.470011	0.855462	ENSG00000253251	TRAPPC13	trafficking protein particle complex 13	80006
chr5	64920558	64961954	41397	+	-0.170924	1.23623	0.52195	0.470011	0.855462	ENSG00000253251	TRAPPC13	trafficking protein particle complex 13	80006
chr5	150480267	150537443	57177	-	0.162335	7.81641	0.520334	0.470699	0.85574	ENSG00000197043	ANXA6	annexin A6	309
chr5	76986995	77072185	85191	-	0.126409	6.62898	0.516777	0.47222	0.856792	ENSG00000171530	TBCA	tubulin folding cofactor A	6902
chr5	156565451	156569921	4471	-	0.113913	3.91104	0.507679	0.476145	0.859411	ENSG00000155868	MED7	mediator complex subunit 7	9443
chr5	72861598	72877794	16197	+	-0.117764	3.81673	0.501615	0.478791	0.860156	ENSG00000164338	UTP15	UTP15, small subunit processome component	84135
chr5	78669647	78809659	140013	-	-0.253417	2.52594	0.491261	0.483365	0.862159	ENSG00000152413	HOMER1	homer scaffolding protein 1	9456
chr5	141380234	141392620	12387	-	0.141041	6.22857	0.490208	0.483834	0.862159	ENSG00000113552	GNPDA1	glucosamine-6-phosphate deaminase 1	10007
chr5	178977562	179037027	59466	+	0.0886539	6.29279	0.489483	0.484158	0.862159	ENSG00000176783	RUFY1	RUN and FYVE domain containing 1	80230
chr5	14664783	14699842	35060	+	0.113577	5.03712	0.489406	0.484193	0.862159	ENSG00000154124	OTULIN	OTU deubiquitinase with linear linkage specificity	90268
chr5	102594442	102614361	19920	+	0.208466	3.43409	0.484508	0.486387	0.862879	ENSG00000181751	C5orf30	chromosome 5 open reading frame 30	90355
chr5	176883614	176900694	17081	-	-0.177398	5.87819	0.481383	0.487797	0.863476	ENSG00000113758	DBN1	drebrin 1	1627
chr5	132028323	132073265	44943	-	0.127104	4.42092	0.478484	0.48911	0.863897	ENSG00000131437	KIF3A	kinesin family member 3A	11127
chr5	178191864	178245436	53573	-	0.320698	1.48063	0.471548	0.492276	0.86523	ENSG00000250420	AACSP1	acetoacetyl-CoA synthetase pseudogene 1	729522
chr5	7396343	7830194	433852	+	0.536071	3.10175	0.469632	0.493157	0.865298	ENSG00000078295	ADCY2	adenylate cyclase 2	108
chr5	140787770	140892548	104779	+	-0.33845	2.68397	0.458022	0.49855	0.867668	ENSG00000253305	PCDHGB6	protocadherin gamma subfamily B, 6	56100
chr5	176730763	176733960	3198	+	-0.139562	6.01168	0.457833	0.498638	0.867668	ENSG00000169230	PRELID1	PRELI domain containing 1	27166
chr5	133291198	133304406	13209	-	0.132649	7.51046	0.455718	0.499632	0.867668	ENSG00000113583	C5orf15	chromosome 5 open reading frame 15	56951
chr5	140698057	140700351	2295	-	0.137837	7.2924	0.451101	0.501812	0.869141	ENSG00000178913	TAF7	TATA-box binding protein associated factor 7	6879
chr5	140535580	140537990	2411	+	0.351566	-1.12393	0.446429	0.504036	0.870064	ENSG00000255622	PCDHB17P	protocadherin beta 17 pseudogene	54661
chr5	140165876	140391929	226054	+	0.350053	-1.70125	0.436476	0.508828	0.872674	ENSG00000204970	PCDHA1	protocadherin alpha 1	56147
chr5	60240956	60448864	207909	+	0.127687	3.75253	0.435764	0.509174	0.872674	ENSG00000164182	NDUFAF2	NADH:ubiquinone oxidoreductase complex assembly factor 2	91942
chr5	150560613	150603654	43042	-	-0.144084	4.94049	0.434265	0.509904	0.873044	ENSG00000198624	CCDC69	coiled-coil domain containing 69	26112
chr5	140213969	140391929	177961	+	-0.270306	-0.717486	0.432742	0.510647	0.8733	ENSG00000204963	PCDHA7	protocadherin alpha 7	56141
chr5	147258274	147261756	3483	+	0.578774	0.0367977	0.431485	0.511261	0.873651	ENSG00000164265	SCGB3A2	secretoglobin family 3A member 2	117156
chr5	36152145	36184142	31998	+	0.100992	3.39273	0.430454	0.511766	0.873651	ENSG00000145604	SKP2	S-phase kinase associated protein 2	6502
chr5	167719065	167899308	180244	+	0.149679	7.03715	0.430093	0.511943	0.873651	ENSG00000113645	WWC1	WW and C2 domain containing 1	23286
chr5	54720670	54830906	110237	-	-0.220388	7.56906	0.425518	0.514196	0.874044	ENSG00000067113	PLPP1	phospholipid phosphatase 1	8611
chr5	137588069	137610253	22185	-	-0.554716	-1.57361	0.420285	0.516795	0.874733	ENSG00000146013	GFRA3	GDNF family receptor alpha 3	2676
chr5	140514800	140517704	2905	+	0.424489	3.30228	0.417174	0.51835	0.87519	ENSG00000113209	PCDHB5	protocadherin beta 5	26167
chr5	132532152	132948223	416072	-	-0.488424	0.847195	0.412789	0.520557	0.876649	ENSG00000053108	FSTL4	follistatin like 4	23105
chr5	10277707	10308168	30462	-	0.19989	8.19492	0.411728	0.521094	0.877185	ENSG00000164237	CMBL	carboxymethylenebutenolidase homolog	134147
chr5	33527287	33892124	364838	-	-0.289964	3.07766	0.408368	0.522799	0.877622	ENSG00000151388	ADAMTS12	ADAM metallopeptidase with thrombospondin type 1 motif 12	81792
chr5	179233388	179265077	31690	+	0.119008	8.39662	0.406686	0.523656	0.877622	ENSG00000161011	SQSTM1	sequestosome 1	8878
chr5	93954391	94031573	77183	+	0.141451	3.26819	0.40569	0.524165	0.877622	ENSG00000133302	SLF1	SMC5-SMC6 complex localization factor 1	84250
chr5	89854617	90460033	605417	+	0.236212	1.5415	0.39835	0.527943	0.879254	ENSG00000164199	ADGRV1	adhesion G protein-coupled receptor V1	84059
chr5	121465215	121489266	24052	+	0.262451	-1.85921	0.395933	0.529197	0.879977	ENSG00000164185	ZNF474	zinc finger protein 474	133923
chr5	132332678	132362240	29563	-	0.118512	4.19946	0.393363	0.530537	0.880481	ENSG00000155329	ZCCHC10	zinc finger CCHC-type containing 10	54819
chr5	176307870	176326333	18464	-	0.236711	2.6293	0.389505	0.532559	0.881291	ENSG00000160883	HK3	hexokinase 3	3101
chr5	132387662	132440709	53048	+	0.104534	6.90641	0.388616	0.533028	0.881291	ENSG00000170606	HSPA4	heat shock protein family A (Hsp70) member 4	3308
chr5	177019213	177023099	3887	+	0.10995	7.76707	0.386647	0.534067	0.881796	ENSG00000184840	TMED9	transmembrane p24 trafficking protein 9	54732
chr5	178405330	178422124	16795	-	0.253582	-1.49508	0.382969	0.536018	0.882392	ENSG00000113262	GRM6	glutamate metabotropic receptor 6	2916
chr5	177558028	177575479	17452	+	0.0772117	5.43712	0.382963	0.536022	0.882392	ENSG00000145916	RMND5B	required for meiotic nuclear division 5 homolog B	64777
chr5	155135063	156194798	1059736	+	-0.438231	2.39387	0.382336	0.536356	0.882392	ENSG00000170624	SGCD	sarcoglycan delta	6444
chr5	65892176	66465423	573248	+	0.147795	6.22463	0.38182	0.536631	0.882392	ENSG00000069020	MAST4	microtubule associated serine/threonine kinase family member 4	375449
chr5	136953189	137071779	118591	-	0.211414	2.55158	0.377399	0.538998	0.882849	ENSG00000146021	KLHL3	kelch like family member 3	26249
chr5	61874562	61877275	2714	+	-0.267558	1.12773	0.373522	0.541091	0.882849	ENSG00000186105	LRRC70	leucine rich repeat containing 70	100130733
chr5	21341942	21589481	247540	+	-0.14112	2.4942	0.373507	0.541099	0.882849	ENSG00000183666	GUSBP1	glucuronidase, beta pseudogene 1	728411
chr5	10971952	11904110	932159	-	0.357678	-1.92474	0.373329	0.541195	0.882849	ENSG00000169862	CTNND2	catenin delta 2	1501
chr5	139175406	139224048	48643	+	0.391629	1.06271	0.37293	0.541412	0.882849	ENSG00000146005	PSD2	pleckstrin and Sec7 domain containing 2	84249
chr5	21341942	21589481	247540	+	-0.14112	2.4942	0.373507	0.541099	0.882849	ENSG00000183666	GUSBP1	glucuronidase, beta pseudogene 1	728411
chr5	132202319	132204536	2218	+	-0.136341	6.50753	0.370926	0.5425	0.882887	ENSG00000164405	UQCRQ	ubiquinol-cytochrome c reductase complex III subunit VII	27089
chr5	177540556	177553107	12552	+	0.228335	3.18077	0.366246	0.545058	0.884151	ENSG00000145911	N4BP3	NEDD4 binding protein 3	23138
chr5	175386534	175395318	8785	-	0.122722	2.88486	0.362533	0.547103	0.885105	ENSG00000051596	THOC3	THO complex 3	84321
chr5	176332006	176433795	101790	-	0.0890602	4.73165	0.355999	0.550737	0.885935	ENSG00000087206	UIMC1	ubiquitin interaction motif containing 1	51720
chr5	179382474	179499109	116636	-	0.0973681	7.0025	0.351331	0.553361	0.886724	ENSG00000113269	RNF130	ring finger protein 130	55819
chr5	131705401	131731306	25906	+	0.147975	6.69339	0.349701	0.554283	0.887054	ENSG00000197375	SLC22A5	solute carrier family 22 member 5	6584
chr5	67511584	67597649	86066	+	0.152829	7.03415	0.34209	0.558625	0.887885	ENSG00000145675	PIK3R1	phosphoinositide-3-kinase regulatory subunit 1	5295
chr5	158122923	158526788	403866	-	0.218089	4.97215	0.338347	0.560785	0.888947	ENSG00000164330	EBF1	early B-cell factor 1	1879
chr5	171469074	171615346	146273	-	0.11332	5.97357	0.335947	0.562178	0.889345	ENSG00000072786	STK10	serine/threonine kinase 10	6793
chr5	149432854	149492935	60082	-	-0.218443	7.02612	0.317682	0.573004	0.892379	ENSG00000182578	CSF1R	colony stimulating factor 1 receptor	1436
chr5	95220802	95297775	76974	-	-0.19402	6.30098	0.31727	0.573253	0.892379	ENSG00000118985	ELL2	elongation factor for RNA polymerase II 2	22936
chr5	36035119	36067023	31905	-	0.462642	-1.01714	0.316119	0.57395	0.892379	ENSG00000168671	UGT3A2	UDP glycosyltransferase family 3 member A2	167127
chr5	43192170	43280952	88783	+	0.265587	0.500687	0.310743	0.577225	0.893483	ENSG00000177453	NIM1K	NIM1 serine/threonine protein kinase	167359
chr5	71403118	71505397	102280	+	0.179109	6.82365	0.303466	0.581718	0.895592	ENSG00000131711	MAP1B	microtubule associated protein 1B	4131
chr5	132157833	132166590	8758	-	0.140591	4.32282	0.301394	0.58301	0.896107	ENSG00000164403	SHROOM1	shroom family member 1	134549
chr5	132209358	132210582	1225	+	0.20309	1.80112	0.300574	0.583523	0.896107	ENSG00000164406	LEAP2	liver enriched antimicrobial peptide 2	116842
chr5	140729828	140892548	162721	+	-0.406954	2.14454	0.300528	0.583552	0.896107	ENSG00000254221	PCDHGB1	protocadherin gamma subfamily B, 1	56104
chr5	151122383	151138210	15828	-	0.12703	5.68902	0.294054	0.587634	0.896664	ENSG00000177556	ATOX1	antioxidant 1 copper chaperone	475
chr5	108063526	108063962	437	-	0.174924	0.892035	0.293683	0.58787	0.896664	ENSG00000272523	LINC01023	long intergenic non-protein coding RNA 1023	100652853
chr5	64444563	64777704	333142	-	-0.250059	0.251636	0.293481	0.587998	0.896664	ENSG00000049192	ADAMTS6	ADAM metallopeptidase with thrombospondin type 1 motif 6	11174
chr5	111755280	111756677	1398	+	-0.130638	1.88126	0.289714	0.590404	0.897225	ENSG00000278921	EPB41L4A-AS2	EPB41L4A antisense RNA 2 (head to head)	54508
chr5	795720	851101	55382	-	-0.303918	1.57974	0.28906	0.590824	0.897225	ENSG00000188818	ZDHHC11	zinc finger DHHC-type containing 11	79844
chr5	139944420	139948683	4264	+	0.0693834	7.07707	0.285623	0.593039	0.898114	ENSG00000176087	SLC35A4	solute carrier family 35 member A4	113829
chr5	176938578	176943967	5390	-	0.0865401	6.75038	0.284562	0.593727	0.898293	ENSG00000183258	DDX41	DEAD-box helicase 41	51428
chr5	140024948	140027370	2423	-	-0.119895	6.0412	0.279533	0.597007	0.899689	ENSG00000131495	NDUFA2	NADH:ubiquinone oxidoreductase subunit A2	4695
chr5	106712590	107006596	294007	-	-0.391779	4.58734	0.27901	0.597351	0.899689	ENSG00000184349	EFNA5	ephrin A5	1946
chr5	172195093	172198203	3111	-	0.228629	10.2085	0.278591	0.597626	0.899828	ENSG00000120129	DUSP1	dual specificity phosphatase 1	1843
chr5	123972610	124084500	111891	-	0.137459	5.23338	0.271768	0.602148	0.901535	ENSG00000168916	ZNF608	zinc finger protein 608	57507
chr5	70264310	70407863	143554	-	0.223382	1.12406	0.266888	0.605427	0.902843	ENSG00000249437	NAIP	NLR family apoptosis inhibitory protein	4671
chr5	150040403	150058930	18528	+	0.268143	0.61493	0.263824	0.607505	0.903836	ENSG00000164591	MYOZ3	myozenin 3	91977
chr5	140552243	140555957	3715	+	-0.207273	2.42576	0.263676	0.607606	0.903893	ENSG00000113212	PCDHB7	protocadherin beta 7	56129
chr5	171760503	171881527	121025	-	0.215474	5.72388	0.255292	0.613373	0.906189	ENSG00000174705	SH3PXD2B	SH3 and PX domains 2B	285590
chr5	76248680	76265299	16620	+	-0.291465	0.875504	0.254293	0.614068	0.906305	ENSG00000145708	CRHBP	corticotropin releasing hormone binding protein	1393
chr5	178138522	178157703	19182	-	0.0816852	4.08677	0.250851	0.616476	0.9069	ENSG00000169131	ZNF354A	zinc finger protein 354A	6940
chr5	121647386	121799794	152409	+	-0.202692	0.786629	0.248915	0.61784	0.907592	ENSG00000064692	SNCAIP	synuclein alpha interacting protein	9627
chr5	172571445	172591390	19946	+	-0.0904842	3.31591	0.24881	0.617914	0.907592	ENSG00000113734	BNIP1	BCL2 interacting protein 1	662
chr5	159912359	159912457	99	+	0.276982	0.588597	0.248288	0.618283	0.907641	ENSG00000253522	MIR146A	microRNA 146a	406938
chr5	38258511	38465582	207072	+	0.233749	4.19497	0.247215	0.619043	0.907714	ENSG00000164318	EGFLAM	EGF like, fibronectin type III and laminin G domains	133584
chr5	154320633	154348971	28339	+	0.0959836	4.82186	0.246456	0.619582	0.908076	ENSG00000082515	MRPL22	mitochondrial ribosomal protein L22	29093
chr5	166711843	167691162	979320	+	0.27289	1.43586	0.242075	0.622711	0.908739	ENSG00000145934	TENM2	teneurin transmembrane protein 2	57451
chr5	41307048	41510730	203683	-	-0.301603	2.05368	0.239964	0.624232	0.909185	ENSG00000182836	PLCXD3	phosphatidylinositol specific phospholipase C X domain containing 3	345557
chr5	110405778	110413722	7945	+	-0.331679	-0.107052	0.239894	0.624283	0.909185	ENSG00000145777	TSLP	thymic stromal lymphopoietin	85480
chr5	34656433	34832717	176285	+	0.100958	6.43793	0.234134	0.628476	0.910062	ENSG00000039560	RAI14	retinoic acid induced 14	26064
chr5	149380169	149432706	52538	+	-0.0599698	6.13024	0.234032	0.62855	0.910062	ENSG00000113716	HMGXB3	HMG-box containing 3	22993
chr5	140345747	140391929	46183	+	0.195103	0.815627	0.224729	0.63546	0.912755	ENSG00000243232	PCDHAC2	protocadherin alpha subfamily C, 2	56134
chr5	140613938	140617101	3164	+	0.175604	-0.282199	0.21835	0.6403	0.914656	ENSG00000146001	PCDHB18P	protocadherin beta 18 pseudogene	54660
chr5	170846667	170884630	37964	+	-0.249792	-0.557415	0.217792	0.640728	0.914656	ENSG00000156427	FGF18	fibroblast growth factor 18	8817
chr5	119800019	120022964	222946	+	0.169814	1.94693	0.217684	0.64081	0.914656	ENSG00000184838	PRR16	proline rich 16	51334
chr5	137450861	137475132	24272	-	-0.230247	3.06422	0.215179	0.642738	0.915453	ENSG00000112981	NME5	NME/NM23 family member 5	8382
chr5	10225620	10250021	24402	-	0.0869523	3.43402	0.214623	0.643168	0.915609	ENSG00000150756	FAM173B	family with sequence similarity 173 member B	134145
chr5	6599352	6633473	34122	-	-0.0618383	5.8409	0.213346	0.644157	0.915749	ENSG00000037474	NSUN2	NOP2/Sun RNA methyltransferase family member 2	54888
chr5	145463876	145483946	20071	-	0.190133	-1.49436	0.207333	0.648866	0.917485	ENSG00000173261	PLAC8L1	PLAC8 like 1	153770
chr5	173472607	173536182	63576	+	-0.260574	-2.28314	0.206953	0.649166	0.917626	ENSG00000170091	HMP19	HMP19 protein	51617
chr5	145826873	145891069	64197	+	-0.0898633	5.53013	0.205861	0.650031	0.917769	ENSG00000113649	TCERG1	transcription elongation regulator 1	10915
chr5	177027119	177037346	10228	+	-0.0770926	5.02427	0.20479	0.650882	0.918062	ENSG00000027847	B4GALT7	beta-1,4-galactosyltransferase 7	11285
chr5	863850	892939	29090	-	0.0636556	4.98111	0.203392	0.651997	0.918405	ENSG00000028310	BRD9	bromodomain containing 9	65980
chr5	136310987	136835018	524032	-	0.292292	5.93798	0.202926	0.652369	0.918458	ENSG00000152377	SPOCK1	SPARC/osteonectin, cwcv and kazal like domains proteoglycan 1	6695
chr5	32585605	32604185	18581	+	0.0732287	7.07519	0.201565	0.653461	0.918759	ENSG00000113387	SUB1	SUB1 homolog, transcriptional regulator	10923
chr5	43444354	43483992	39639	-	-0.107459	3.7978	0.20081	0.654068	0.918759	ENSG00000151881	TMEM267	transmembrane protein 267	64417
chr5	80597402	80608965	11564	+	0.0631988	4.11382	0.200451	0.654357	0.918759	ENSG00000131732	ZCCHC9	zinc finger CCHC-type containing 9	84240
chr5	172381786	172386371	4586	-	-0.157948	0.233691	0.199329	0.655263	0.919018	ENSG00000204758	LOC100268168	uncharacterized LOC100268168	100268168
chr5	178537852	178772431	234580	-	-0.161428	5.32784	0.198061	0.656291	0.919218	ENSG00000087116	ADAMTS2	ADAM metallopeptidase with thrombospondin type 1 motif 2	9509
chr5	138778005	138842320	64316	-	-0.162291	3.61399	0.192177	0.661111	0.920944	ENSG00000249751	ECSCR	endothelial cell surface expressed chemotaxis and apoptosis regulator	641700
chr5	140593509	140596993	3485	+	0.146364	2.8177	0.1841	0.667873	0.923115	ENSG00000187372	PCDHB13	protocadherin beta 13	56123
chr5	6310554	6337405	26852	-	0.205985	-1.05519	0.182547	0.669193	0.923735	ENSG00000250490	LINC02145	long intergenic non-protein coding RNA 2145	401172
chr5	147443535	147516925	73391	+	-0.299248	2.00226	0.178481	0.672682	0.92512	ENSG00000133710	SPINK5	serine peptidase inhibitor, Kazal type 5	11005
chr5	68462837	68474070	11234	+	-0.122586	3.59468	0.177844	0.673232	0.925294	ENSG00000134057	CCNB1	cyclin B1	891
chr5	146614579	146764241	149663	+	0.31076	1.37867	0.177499	0.673531	0.925482	ENSG00000169302	STK32A	serine/threonine kinase 32A	202374
chr5	138282410	138534065	251656	-	0.0736303	6.08118	0.176338	0.674539	0.926113	ENSG00000120725	SIL1	SIL1 nucleotide exchange factor	64374
chr5	176910395	176924602	14208	-	-0.111775	5.3156	0.174999	0.675706	0.926747	ENSG00000196923	PDLIM7	PDZ and LIM domain 7	9260
chr5	141689992	141704620	14629	-	-0.145337	7.33262	0.174504	0.676139	0.92689	ENSG00000187678	SPRY4	sprouty RTK signaling antagonist 4	81848
chr5	140529839	140532868	3030	+	-0.22183	2.59424	0.167183	0.682628	0.92876	ENSG00000113211	PCDHB6	protocadherin beta 6	56130
chr5	140810158	140892548	82391	+	0.236102	2.1702	0.164709	0.684858	0.929523	ENSG00000253159	PCDHGA12	protocadherin gamma subfamily A, 12	26025
chr5	140474237	140476964	2728	+	-0.224654	2.60663	0.163098	0.68632	0.930378	ENSG00000112852	PCDHB2	protocadherin beta 2	56133
chr5	132196878	132202576	5699	-	0.110983	-0.271673	0.161049	0.688193	0.931127	ENSG00000164404	GDF9	growth differentiation factor 9	2661
chr5	147269579	147286101	16523	-	-0.357213	4.4063	0.160716	0.688498	0.931127	ENSG00000178776	C5orf46	chromosome 5 open reading frame 46	389336
chr5	65440046	65479444	39399	+	0.0679439	6.32638	0.160592	0.688612	0.931127	ENSG00000153914	SREK1	splicing regulatory glutamic acid and lysine rich protein 1	140890
chr5	128430442	128449719	19278	+	0.0691499	4.6308	0.159219	0.689877	0.931595	ENSG00000066583	ISOC1	isochorismatase domain containing 1	51015
chr5	138609441	138667366	57926	+	0.106403	2.98443	0.158789	0.690274	0.931815	ENSG00000015479	MATR3	matrin 3	9782
chr5	138609441	138667366	57926	+	0.106403	2.98443	0.158789	0.690274	0.931815	ENSG00000015479	MATR3	matrin 3	9782
chr5	38475065	38595507	120443	-	0.0993692	6.81597	0.156318	0.69257	0.933209	ENSG00000113594	LIFR	LIF receptor alpha	3977
chr5	147648282	147665773	17492	+	0.313311	2.38911	0.155074	0.693733	0.933247	ENSG00000214510	SPINK13	serine peptidase inhibitor, Kazal type 13 (putative)	153218
chr5	133532148	133561950	29803	-	0.0579878	7.29877	0.15371	0.695015	0.933377	ENSG00000113575	PPP2CA	protein phosphatase 2 catalytic subunit alpha	5515
chr5	31532373	31555165	22793	+	0.058905	4.54123	0.145183	0.703182	0.937084	ENSG00000082213	C5orf22	chromosome 5 open reading frame 22	55322
chr5	158584417	158637061	52645	-	0.0658082	6.99054	0.140408	0.707875	0.938722	ENSG00000145860	RNF145	ring finger protein 145	153830
chr5	36249104	36302011	52908	-	-0.210684	-0.10475	0.139536	0.708743	0.938874	ENSG00000164188	RANBP3L	RAN binding protein 3 like	202151
chr5	68856032	68888729	32698	+	-0.0887982	1.93641	0.137386	0.710893	0.939015	ENSG00000183474	GTF2H2C	GTF2H2 family member C	728340
chr5	156607907	156682109	74203	+	-0.164486	3.10838	0.13654	0.711746	0.939458	ENSG00000113263	ITK	IL2 inducible T-cell kinase	3702
chr5	140480234	140483406	3173	+	-0.197239	2.47326	0.135964	0.712326	0.939496	ENSG00000113205	PCDHB3	protocadherin beta 3	56132
chr5	180663928	180670906	6979	-	0.0799084	10.7535	0.134042	0.714277	0.940276	ENSG00000204628	RACK1	receptor for activated C kinase 1	10399
chr5	175665370	175772990	107621	+	-0.118707	2.83697	0.133645	0.714682	0.940477	ENSG00000170085	SIMC1	SUMO interacting motifs containing 1	375484
chr5	140588291	140591698	3408	+	0.099542	2.013	0.128532	0.719959	0.942163	ENSG00000120328	PCDHB12	protocadherin beta 12	56124
chr5	178286954	178311424	24471	+	-0.0967424	3.48043	0.125606	0.723032	0.942416	ENSG00000178338	ZNF354B	zinc finger protein 354B	117608
chr5	112357796	112824527	466732	-	-0.103618	5.1422	0.122762	0.726058	0.942745	ENSG00000171444	MCC	mutated in colorectal cancers	4163
chr5	139554653	139663119	108467	+	-0.0800237	6.83065	0.121355	0.727569	0.943254	ENSG00000120306	CYSTM1	cysteine rich transmembrane module containing 1	84418
chr5	14143829	14509458	365630	+	0.0681075	6.51394	0.120736	0.728238	0.943541	ENSG00000038382	TRIO	trio Rho guanine nucleotide exchange factor	7204
chr5	52776264	52782304	6041	+	0.260128	1.95315	0.119807	0.729244	0.943614	ENSG00000134363	FST	follistatin	10468
chr5	153570295	153800543	230249	+	-0.074826	5.75591	0.115067	0.734447	0.944853	ENSG00000164574	GALNT10	polypeptide N-acetylgalactosaminyltransferase 10	55568
chr5	135282600	135290723	8124	-	-0.317504	-1.11797	0.114568	0.735003	0.944882	ENSG00000145826	LECT2	leukocyte cell derived chemotaxin 2	3950
chr5	169064251	169510386	446136	+	0.126351	5.22358	0.113828	0.735828	0.944882	ENSG00000134516	DOCK2	dedicator of cytokinesis 2	1794
chr5	149340300	149366963	26664	+	0.0668046	5.1318	0.113493	0.736202	0.944882	ENSG00000155850	SLC26A2	solute carrier family 26 member 2	1836
chr5	6714718	6757161	42444	+	-0.0632926	5.09384	0.112133	0.737729	0.945208	ENSG00000112941	PAPD7	poly(A) RNA polymerase D7, non-canonical	11044
chr5	16662016	16936385	274370	-	0.0899854	5.93884	0.111177	0.738808	0.945902	ENSG00000145555	MYO10	myosin X	4651
chr5	1201710	1225230	23521	+	0.314127	6.33914	0.110333	0.739766	0.945903	ENSG00000174358	SLC6A19	solute carrier family 6 member 19	340024
chr5	149781200	149792499	11300	-	0.0923998	11.9641	0.108911	0.741387	0.946497	ENSG00000019582	CD74	CD74 molecule	972
chr5	134209460	134237323	27864	+	0.0486787	6.58471	0.103737	0.747391	0.948506	ENSG00000113621	TXNDC15	thioredoxin domain containing 15	79770
chr5	129240523	129522327	281805	+	0.10604	2.72124	0.10313	0.748106	0.948506	ENSG00000198108	CHSY3	chondroitin sulfate synthase 3	337876
chr5	148651401	148721367	69967	+	0.0998894	5.68113	0.103102	0.748138	0.948506	ENSG00000157510	AFAP1L1	actin filament associated protein 1 like 1	134265
chr5	38845960	38935743	89784	+	0.100281	7.69064	0.10253	0.748815	0.94874	ENSG00000145623	OSMR	oncostatin M receptor	9180
chr5	43014831	43018913	4083	-	0.089395	2.46829	0.100187	0.751606	0.949561	ENSG00000177738	LOC648987	uncharacterized LOC648987	648987
chr5	41142248	41261540	119293	-	0.237187	3.73975	0.0996734	0.752222	0.950024	ENSG00000039537	C6	complement C6	729
chr5	68576519	68628620	52102	-	0.0662879	3.89094	0.0984447	0.753704	0.950598	ENSG00000183323	CCDC125	coiled-coil domain containing 125	202243
chr5	177576465	177580961	4497	-	0.0567989	5.44814	0.0979497	0.754304	0.950722	ENSG00000145912	NHP2	NHP2 ribonucleoprotein	55651
chr5	150273954	150284545	10592	-	-0.110001	3.13464	0.0953737	0.757454	0.951585	ENSG00000145908	ZNF300	zinc finger protein 300	91975
chr5	140011313	140013286	1974	-	0.107801	6.97048	0.0949406	0.757988	0.951729	ENSG00000170458	CD14	CD14 molecule	929
chr5	137136882	137146439	9558	+	0.141401	4.7391	0.0942961	0.758785	0.951882	ENSG00000226306	NPY6R	neuropeptide Y receptor Y6 (pseudogene)	4888
chr5	175487692	175543018	55327	+	-0.246657	1.38793	0.0941344	0.758985	0.951882	ENSG00000182230	FAM153B	family with sequence similarity 153 member B	202134
chr5	101569692	101632253	62562	-	0.110568	7.09082	0.0931551	0.760204	0.952141	ENSG00000173930	SLCO4C1	solute carrier organic anion transporter family member 4C1	353189
chr5	180326077	180377906	51830	+	0.118661	-0.977611	0.0922077	0.761389	0.95223	ENSG00000113303	BTNL8	butyrophilin like 8	79908
chr5	179041179	179051670	10492	-	-0.0585004	8.20589	0.0882922	0.76636	0.952439	ENSG00000169045	HNRNPH1	heterogeneous nuclear ribonucleoprotein H1	3187
chr5	1318000	1345002	27003	-	0.0546106	7.66728	0.0859795	0.769352	0.95305	ENSG00000049656	CLPTM1L	CLPTM1 like	81037
chr5	71739234	71803249	64016	-	0.125796	3.44818	0.0833863	0.77276	0.954325	ENSG00000178175	ZNF366	zinc finger protein 366	167465
chr5	89770681	89810369	39689	+	-0.0803901	1.11845	0.0829682	0.773315	0.954367	ENSG00000113356	POLR3G	RNA polymerase III subunit G	10622
chr5	9546312	9550409	4098	+	-0.071708	4.11809	0.0799411	0.777377	0.955591	ENSG00000250786	SNHG18	small nucleolar RNA host gene 18	100505806
chr5	135364584	135399507	34924	+	-0.195189	10.4921	0.0791678	0.778428	0.955591	ENSG00000120708	TGFBI	transforming growth factor beta induced	7045
chr5	138855113	138862343	7231	-	0.0764637	6.22825	0.0780856	0.779909	0.955591	ENSG00000184584	TMEM173	transmembrane protein 173	340061
chr5	140501581	140505201	3621	+	0.121164	3.00415	0.0773357	0.780941	0.955591	ENSG00000081818	PCDHB4	protocadherin beta 4	56131
chr5	134906371	134914969	8599	-	-0.125093	8.84997	0.0768028	0.781678	0.955591	ENSG00000145824	CXCL14	C-X-C motif chemokine ligand 14	9547
chr5	177664617	178017556	352940	-	0.127086	8.02879	0.0766621	0.781873	0.955591	ENSG00000050767	COL23A1	collagen type XXIII alpha 1 chain	91522
chr5	53180614	53606403	425790	-	-0.068337	5.69817	0.0750914	0.784063	0.955813	ENSG00000185305	ARL15	ADP ribosylation factor like GTPase 15	54622
chr5	98104999	98132198	27200	+	0.0528456	2.68272	0.0735239	0.786273	0.956421	ENSG00000174136	RGMB	repulsive guidance molecule family member b	285704
chr5	140306302	140391929	85628	+	0.12598	-0.566421	0.0723131	0.787998	0.957118	ENSG00000248383	PCDHAC1	protocadherin alpha subfamily C, 1	56135
chr5	31193762	31329253	135492	+	-0.0937849	8.3639	0.071263	0.789507	0.957324	ENSG00000113361	CDH6	cadherin 6	1004
chr5	43120985	43192123	71139	+	-0.036319	4.77484	0.0711703	0.78964	0.957324	ENSG00000172262	ZNF131	zinc finger protein 131	7690
chr5	176728199	176730744	2546	-	0.0650025	3.85024	0.0710272	0.789847	0.957351	ENSG00000169228	RAB24	RAB24, member RAS oncogene family	53917
chr5	158690089	158713048	22960	+	-0.040326	4.82452	0.0681368	0.794069	0.958353	ENSG00000164332	UBLCP1	ubiquitin like domain containing CTD phosphatase 1	134510
chr5	39105354	39270759	165406	-	-0.112545	5.63995	0.067333	0.79526	0.958696	ENSG00000082074	FYB	FYN binding protein	2533
chr5	88014058	88199922	185865	-	0.0774409	6.75457	0.0668348	0.796002	0.958914	ENSG00000081189	MEF2C	myocyte enhancer factor 2C	4208
chr5	149980642	150038792	58151	+	0.108009	9.13516	0.0667232	0.796169	0.958914	ENSG00000171992	SYNPO	synaptopodin	11346
chr5	175815784	175816751	968	+	-0.0554471	5.81059	0.0656411	0.797792	0.959696	ENSG00000146066	HIGD2A	HIG1 hypoxia inducible domain family member 2A	192286
chr5	110998321	111312628	314308	-	0.0552844	7.00201	0.0651672	0.798508	0.959761	ENSG00000134986	NREP	neuronal regeneration related protein	9315
chr5	218356	256814	38459	+	-0.059953	7.86409	0.0634628	0.801104	0.960204	ENSG00000073578	SDHA	succinate dehydrogenase complex flavoprotein subunit A	6389
chr5	176853687	176869850	16164	+	-0.0347368	4.72683	0.0631459	0.801591	0.960204	ENSG00000198055	GRK6	G protein-coupled receptor kinase 6	2870
chr5	139624635	139682689	58055	-	0.0390117	6.2602	0.0628202	0.802093	0.960316	ENSG00000113068	PFDN1	prefoldin subunit 1	5201
chr5	159343740	159400017	56278	+	0.100901	3.38545	0.062737	0.802221	0.960341	ENSG00000170214	ADRA1B	adrenoceptor alpha 1B	147
chr5	76145826	76217056	71231	+	-0.0918765	-1.42334	0.0626532	0.80235	0.960341	ENSG00000171643	S100Z	S100 calcium binding protein Z	170591
chr5	69321072	70214357	893286	+	0.0749399	-0.415852	0.0618457	0.803602	0.960767	ENSG00000205572	SERF1A	small EDRK-rich factor 1A	8293
chr5	180028506	180076624	48119	-	-0.0916042	6.56359	0.0582051	0.809356	0.962921	ENSG00000037280	FLT4	fms related tyrosine kinase 4	2324
chr5	140247831	140391929	144099	+	0.183574	0.315603	0.0534283	0.817202	0.964488	ENSG00000249158	PCDHA11	protocadherin alpha 11	56138
chr5	176928906	176937427	8522	-	0.0581888	3.7885	0.0503779	0.822407	0.966144	ENSG00000146094	DOK3	docking protein 3	79930
chr5	94727048	94786144	59097	+	-0.133026	1.19027	0.0489105	0.82497	0.966537	ENSG00000153347	FAM81B	family with sequence similarity 81 member B	153643
chr5	127419483	127525380	105898	+	0.0566549	5.39236	0.0474605	0.827543	0.966935	ENSG00000064651	SLC12A2	solute carrier family 12 member 2	6558
chr5	139927251	139929163	1913	+	-0.0589116	3.49814	0.0458744	0.830404	0.967759	ENSG00000243056	EIF4EBP3	eukaryotic translation initiation factor 4E binding protein 3	8637
chr5	49692031	49737234	45204	-	0.0701909	4.4682	0.0448428	0.832293	0.967759	ENSG00000170571	EMB	embigin	133418
chr5	175969512	176022769	53258	+	0.150518	5.1396	0.0446372	0.832673	0.967759	ENSG00000074276	CDHR2	cadherin related family member 2	54825
chr5	169675088	169724822	49735	-	-0.0604295	5.81587	0.0425598	0.836556	0.968271	ENSG00000043462	LCP2	lymphocyte cytosolic protein 2	3937
chr5	176513921	176525126	11206	+	-0.0631774	5.93704	0.04108	0.839384	0.968843	ENSG00000160867	FGFR4	fibroblast growth factor receptor 4	2264
chr5	137087073	137090039	2967	-	0.0342577	7.30435	0.0403341	0.840829	0.969146	ENSG00000177733	HNRNPA0	heterogeneous nuclear ribonucleoprotein A0	10949
chr5	145316126	145461336	145211	+	-0.13254	1.94251	0.0401653	0.841158	0.96918	ENSG00000156463	SH3RF2	SH3 domain containing ring finger 2	153769
chr5	57787330	57792185	4856	+	-0.0672621	2.55604	0.0401209	0.841244	0.96918	ENSG00000175857	GAPT	GRB2 binding adaptor protein, transmembrane	202309
chr5	76011868	76031595	19728	+	-0.0667288	7.06566	0.0399698	0.84154	0.96918	ENSG00000181104	F2R	coagulation factor II thrombin receptor	2149
chr5	148808481	148810296	1816	+	0.0880242	1.99695	0.0391769	0.843099	0.969695	ENSG00000249669	MIR143	microRNA 143	406935
chr5	137620959	137674044	53086	-	0.0647512	0.232861	0.0390565	0.843337	0.969778	ENSG00000158402	CDC25C	cell division cycle 25C	995
chr5	180688213	180699308	11096	+	-0.0463599	3.16141	0.0390204	0.843408	0.969811	ENSG00000248275	TRIM52-AS1	TRIM52 antisense RNA 1 (head to head)	100507602
chr5	140767452	140892548	125097	+	0.093518	-1.34869	0.0388847	0.843677	0.969955	ENSG00000253767	PCDHGA8	protocadherin gamma subfamily A, 8	9708
chr5	121297656	121364295	66640	+	0.0332031	3.81503	0.0385668	0.844309	0.970212	ENSG00000151304	SRFBP1	serum response factor binding protein 1	153443
chr5	180415845	180433727	17883	+	-0.129217	-2.46562	0.0385188	0.844405	0.970273	ENSG00000168903	BTNL3	butyrophilin like 3	10917
chr5	138205079	138211057	5979	-	0.0825763	-0.500506	0.0380202	0.845403	0.970839	ENSG00000146006	LRRTM2	leucine rich repeat transmembrane neuronal 2	26045
chr5	34915820	34925787	9968	+	0.0336057	4.55065	0.0379253	0.845593	0.970867	ENSG00000113460	BRIX1	BRX1, biogenesis of ribosomes	55299
chr5	10679342	10761387	82046	-	0.0296691	7.28045	0.0362878	0.848922	0.971828	ENSG00000112977	DAP	death associated protein	1611
chr5	140571952	140575213	3262	+	0.0601257	2.95215	0.033101	0.855632	0.972554	ENSG00000120324	PCDHB10	protocadherin beta 10	56126
chr5	141032968	141061800	28833	-	-0.057071	5.61892	0.0304062	0.861572	0.974008	ENSG00000120318	ARAP3	ArfGAP with RhoGAP domain, ankyrin repeat and PH domain 3	64411
chr5	17216932	17276954	60023	+	0.0652502	3.80645	0.0300542	0.862367	0.974161	ENSG00000176788	BASP1	brain abundant membrane attached signal protein 1	10409
chr5	156822542	157002831	180290	-	-0.0578194	4.18143	0.0261782	0.871466	0.976802	ENSG00000135074	ADAM19	ADAM metallopeptidase domain 19	8728
chr5	36606457	36688436	81980	+	0.0710807	4.59825	0.0252027	0.873863	0.97745	ENSG00000079215	SLC1A3	solute carrier family 1 member 3	6507
chr5	72469023	72470970	1948	+	0.117605	3.82178	0.0247079	0.875097	0.977752	ENSG00000164325	TMEM174	transmembrane protein 174	134288
chr5	140749962	140892548	142587	+	-0.076888	0.601351	0.0245978	0.875373	0.97782	ENSG00000262209	PCDHGB3	protocadherin gamma subfamily B, 3	56102
chr5	176946790	176981548	34759	-	-0.0546429	5.48547	0.0245431	0.875511	0.97782	ENSG00000146067	FAM193B	family with sequence similarity 193 member B	54540
chr5	54921673	55008554	86882	-	0.0300355	3.41944	0.0229785	0.879513	0.978406	ENSG00000177058	SLC38A9	solute carrier family 38 member 9	153129
chr5	56205087	56221359	16273	+	-0.0402957	2.6224	0.0229397	0.879614	0.978406	ENSG00000155542	SETD9	SET domain containing 9	133383
chr5	140734768	140892548	157781	+	0.073597	1.21429	0.0228928	0.879736	0.978406	ENSG00000262576	PCDHGA4	protocadherin gamma subfamily A, 4	56111
chr5	40831430	40835387	3958	-	-0.0323076	9.22391	0.0224447	0.88091	0.978532	ENSG00000145592	RPL37	ribosomal protein L37	6167
chr5	137225125	137278434	53310	+	-0.0622098	-2.15199	0.0215303	0.883344	0.978872	ENSG00000078795	PKD2L2	polycystin 2 like 2, transient receptor potential cation channel	27039
chr5	83238126	83680611	442486	-	0.0674834	7.73578	0.0209743	0.884849	0.978872	ENSG00000164176	EDIL3	EGF like repeats and discoidin domains 3	10085
chr5	76506706	76724080	217375	+	0.0452675	3.47509	0.020179	0.887038	0.979211	ENSG00000113231	PDE8B	phosphodiesterase 8B	8622
chr5	68485375	68506184	20810	+	0.0334549	2.23699	0.0195765	0.888726	0.979375	ENSG00000153044	CENPH	centromere protein H	64946
chr5	151040657	151066615	25959	-	0.0398729	11.588	0.0179213	0.893505	0.980362	ENSG00000113140	SPARC	secreted protein acidic and cysteine rich	6678
chr5	138727635	138730885	3251	-	0.0311009	2.46424	0.0173456	0.895219	0.980413	ENSG00000228672	PROB1	proline rich basic protein 1	389333
chr5	137022410	137223540	201131	+	0.0639633	1.0126	0.0159939	0.899362	0.98212	ENSG00000120729	MYOT	myotilin	9499
chr5	140603078	140605860	2783	+	0.0365365	4.01153	0.0143734	0.904571	0.983791	ENSG00000120327	PCDHB14	protocadherin beta 14	56122
chr5	68788119	68853931	65813	+	0.0629158	3.16285	0.012902	0.909565	0.984927	ENSG00000197822	OCLN	occludin	100506658
chr5	34998206	35048240	50035	-	-0.0622932	5.86214	0.012853	0.909736	0.984927	ENSG00000113492	AGXT2	alanine--glyoxylate aminotransferase 2	64902
chr5	140254931	140391929	136999	+	-0.0951505	-0.717669	0.0127761	0.910006	0.984927	ENSG00000251664	PCDHA12	protocadherin alpha 12	56137
chr5	74970024	75013313	43290	-	0.0207217	3.12668	0.0125271	0.910883	0.98509	ENSG00000152359	POC5	POC5 centriolar protein	134359
chr5	149737202	149779871	42670	+	0.0207961	5.56298	0.0123758	0.911421	0.985459	ENSG00000070814	TCOF1	treacle ribosome biogenesis factor 1	6949
chr5	141018869	141030986	12118	-	0.03463	4.0485	0.0121049	0.912392	0.985459	ENSG00000197948	FCHSD1	FCH and double SH3 domains 1	89848
chr5	61601989	61683011	81023	+	0.0296388	4.74537	0.0114282	0.914866	0.985802	ENSG00000068796	KIF2A	kinesin family member 2A	3796
chr5	15500305	15939900	439596	+	-0.0296387	4.50038	0.0113752	0.915063	0.985887	ENSG00000183580	FBXL7	F-box and leucine rich repeat protein 7	23194
chr5	134670071	134735577	65507	-	0.0142126	6.9713	0.0100972	0.919959	0.987422	ENSG00000113648	H2AFY	H2A histone family member Y	9555
chr5	174151575	174157902	6328	+	-0.0669102	-0.485256	0.010063	0.920095	0.987475	ENSG00000120149	MSX2	msh homeobox 2	4488
chr5	169659950	169679573	19624	+	-0.0375792	-1.09971	0.00865176	0.925892	0.988032	ENSG00000234511	C5orf58	chromosome 5 open reading frame 58	133874
chr5	140430979	140433512	2534	+	0.0773404	-1.77933	0.00795675	0.928922	0.988658	ENSG00000171815	PCDHB1	protocadherin beta 1	29930
chr5	78985659	79096049	110391	+	-0.0451342	4.30668	0.00659152	0.935292	0.990144	ENSG00000164309	CMYA5	cardiomyopathy associated 5	202333
chr5	54455984	54463129	7146	+	0.0230084	5.28402	0.00653191	0.935585	0.990256	ENSG00000164294	GPX8	glutathione peroxidase 8 (putative)	493869
chr5	64813593	64858995	45403	-	-0.0207413	1.47711	0.00645981	0.935941	0.990376	ENSG00000123219	CENPK	centromere protein K	64105
chr5	79945819	79946854	1036	-	0.0322135	1.16956	0.00556224	0.940549	0.991141	ENSG00000269028	MTRNR2L2	MT-RNR2-like 2	100462981
chr5	68513573	68525985	12413	+	0.0155993	4.71967	0.00525725	0.942199	0.991141	ENSG00000134056	MRPS36	mitochondrial ribosomal protein S36	92259
chr5	131142684	131347870	205187	-	0.0314301	0.674515	0.00499497	0.943656	0.991141	ENSG00000164398	ACSL6	acyl-CoA synthetase long-chain family member 6	23305
chr5	79852574	79866304	13731	-	-0.0491788	-3.06286	0.00485115	0.944472	0.991141	ENSG00000189127	ANKRD34B	ankyrin repeat domain 34B	340120
chr5	149237519	149324356	86838	-	0.0343867	-1.97405	0.0039862	0.949658	0.991851	ENSG00000132915	PDE6A	phosphodiesterase 6A	5145
chr5	92919043	92929786	10744	+	-0.0283079	5.23488	0.00368477	0.951596	0.991983	ENSG00000175745	NR2F1	nuclear receptor subfamily 2 group F member 1	7025
chr5	81575281	81614147	38867	+	0.0140469	2.51779	0.00203258	0.96404	0.994032	ENSG00000205464	ATP6AP1L	ATPase H+ transporting accessory protein 1 like	92270
chr5	40909599	40983042	73444	+	-0.0333543	6.05552	0.00200806	0.964258	0.994032	ENSG00000112936	C7	complement C7	730
chr5	148206156	148208197	2042	+	-0.0131224	1.64597	0.00139351	0.970222	0.995621	ENSG00000169252	ADRB2	adrenoceptor beta 2	154
chr5	85913784	85916583	2800	+	0.00723467	7.99326	0.00135604	0.970625	0.995621	ENSG00000127184	COX7C	cytochrome c oxidase subunit 7C	1350
chr5	143550437	143856944	306508	+	-0.0227922	3.27308	0.00118501	0.972539	0.995918	ENSG00000183775	KCTD16	potassium channel tetramerization domain containing 16	57528
chr5	70330951	70363516	32566	-	0.0121094	1.45461	0.000895077	0.976133	0.996384	ENSG00000145736	GTF2H2	general transcription factor IIH subunit 2	2966
chr5	125877533	125931082	53550	-	-0.00509635	6.73923	0.000877042	0.976374	0.996384	ENSG00000164904	ALDH7A1	aldehyde dehydrogenase 7 family member A1	501
chr5	177302262	177377733	75472	+	-0.00797856	2.47023	0.000857842	0.976634	0.996384	ENSG00000170089	LOC728554	THO complex 3 pseudogene	728554
chr5	43602791	43705668	102878	+	0.00773227	6.56702	0.0008545	0.97668	0.996384	ENSG00000112992	NNT	nicotinamide nucleotide transhydrogenase	23530
chr5	443334	467409	24076	+	0.00609094	7.10349	0.000799829	0.977438	0.996448	ENSG00000180104	EXOC3	exocyst complex component 3	11336
chr5	133450402	133483920	33519	+	0.00903375	2.89785	0.000628021	0.980007	0.996603	ENSG00000081059	TCF7	transcription factor 7 (T-cell specific, HMG-box)	6932
chr5	139781399	139929163	147765	+	0.00442288	2.26283	0.000473664	0.982636	0.996647	ENSG00000254996	ANKHD1-EIF4EBP3	ANKHD1-EIF4EBP3 readthrough	404734
chr5	176758563	176778885	20323	-	0.00295134	7.90224	0.000315057	0.985838	0.997503	ENSG00000169223	LMAN2	lectin, mannose binding 2	10960
chr5	141324530	141338627	14098	-	0.00402414	6.54667	0.000108037	0.991707	0.998654	ENSG00000113555	PCDH12	protocadherin 12	51294
chr5	140261854	140391929	130076	+	0.00502282	-2.17777	9.57903e-05	0.992191	0.998654	ENSG00000239389	PCDHA13	protocadherin alpha 13	56136
chr5	68647553	68665840	18288	-	-0.00123171	5.05917	4.43324e-05	0.994688	0.998975	ENSG00000273841	TAF9	TATA-box binding protein associated factor 9	6880
chr5	40680032	40693837	13806	+	-0.00181007	3.57164	2.19144e-05	0.996265	0.999307	ENSG00000171522	PTGER4	prostaglandin E receptor 4	5734
chr5	137841782	137878989	37208	-	-0.000454523	7.02069	7.12708e-06	0.99787	0.999621	ENSG00000120705	ETF1	eukaryotic translation termination factor 1	2107
