# Supplementary material for: Timing the Landmark Events in the Evolution of Clear Cell Renal Cell Cancer: TRACERx Renal
Source: Cell. 2018 Apr 19;173(3):611–623.e17. doi: 10.1016/j.cell.2018.02.020 (PMC5927631; doi:10.1016/j.cell.2018.02.020)
Supplement: Data S1. R Code for Timing Analysis, Related to Figure 5 — Interwoven R code, discussion and results for analysis of molecular and chronological timing of landmark events in ccRCC evolution. The document was created using the ‘knitr’ package. [file mmc7.zip]

Archive with 3 entries (2 files):
- Supplemental Code/
- Supplemental Code/Mathematical modeling of the evolution of kidney cancer.html
- Supplemental Code/TCGA.mRNA.html
